# Supplementary material for: Genetic Diversity of SARS-CoV-2 among Travelers Arriving in Hong Kong
Source: Emerg Infect Dis. 2021 Oct;27(10):2666–8. doi: 10.3201/eid2710.211028 (PMC8462320; doi:10.3201/eid2710.211028)
Supplement: Appendix 2 — Acknowledgments of sequences from GISAID used for study of SARS-CoV-2 among travelers arriving in Hong Kong. [file 21-1028-Techapp-s2.xlsx]

## Sheet: Appendix 2 Table
Article DOI: https://doi.org/10.3201/eid2710.211028
Genetic Diversity of SARS-CoV-2 among Travelers Arriving in Hong Kong
Appendix 2 Table. Acknowledgment of authors contributing COVID-19 sequences reported in this study
We gratefully acknowledge the following authors from the laboratories responsible for obtaining the specimens and the laboratories where genetic sequence data were generated and shared via the GISAID Initiative, on which this research is based.
Accession ID	Originating Laboratory	Submitting Laboratory	Authors
EPI_ISL_1005696	RSUD Dr. Tjitrowardojo	Genetics Working Group (Pokja Genetik) Faculty of Medicine, Public Health and Nursing Universitas Gadjah Mada (FK-KMK UGM); Disease Investigation Center Wates Ministry of Agriculture Indonesia; Department of Microbiology FK-KMK UGM; Laboratorium Diagnostik Yayasan Tahija World Mosquito Program (WMP) Yogyakarta Center for Tropical Medicine FK-KMK UGM; Integrated Research Center FK-KMK UGM; Departm…	Gunadi, Hendra Wibawa, Marcellus, Mohamad S. Hakim, Edwin W. Daniwijaya, Ludhang P. Rizki, Endah Supriyati, Eggi Arguni, Titik Nuryastuti, Tri Wibawa, Dwi AA Nugrahaningsih, Afiahayati, Siswanto, Kristy Iskandar, Nungki Anggorowati, Irene, Indaryati, Havid Setyawan, Arry Setyowati, Chusni Mubarakh, Try Nirmala Sari, Susan Simanjaya, Alvin Santoso Kalim
EPI_ISL_1005697	RSUD Dr. Tjitrowardojo	Genetics Working Group (Pokja Genetik) Faculty of Medicine, Public Health and Nursing Universitas Gadjah Mada (FK-KMK UGM); Disease Investigation Center Wates Ministry of Agriculture Indonesia; Department of Microbiology FK-KMK UGM; Laboratorium Diagnostik Yayasan Tahija World Mosquito Program (WMP) Yogyakarta Center for Tropical Medicine FK-KMK UGM; Integrated Research Center FK-KMK UGM; Departm…	Gunadi, Hendra Wibawa, Marcellus, Mohamad S. Hakim, Edwin W. Daniwijaya, Ludhang P. Rizki, Endah Supriyati, Eggi Arguni, Titik Nuryastuti, Tri Wibawa, Dwi AA Nugrahaningsih, Afiahayati, Siswanto, Kristy Iskandar, Nungki Anggorowati, Irene, Indaryati, Havid Setyawan, Arry Setyowati, Chusni Mubarakh, Try Nirmala Sari, Kemala Athollah, Dyah Ayu Puspitarani
EPI_ISL_1020187	RS Trimitra, Bogor, West java	Biosafety Level-3 Laboratory, Indonesian Institute of Sciences (LIPI)	Anggia Prasetyoputri, Erwin Hasrianda, Herjuno A. Nugroho, Nova Dhilla Yanthi, Fahrurrozi, Syam Budi Iryanto, Ratih Asmana Ningrum
EPI_ISL_1020188	RS Trimitra, Bogor, West java	Biosafety Level-3 Laboratory, Indonesian Institute of Sciences (LIPI)	Ade Andriani, Hariyatun, Asep M. Ridwanuloh, Yuliawati, Eko Wahyu Putro, Ruby Setiawan, Sugiyono Saputra, Susanti, Inswasti Cahyani, Matthew W. Loose, Mohammad Ilyas, Wien Kusharyoto
EPI_ISL_1020189	RS Trimitra, Bogor, West java	Biosafety Level-3 Laboratory, Indonesian Institute of Sciences (LIPI)	Isa Nuryana, Syaiful Rizal, Indriawati, Ari S. Wulandari, Syam Budi Iryanto, Sugiyono Saputra, Andri Wardiana
EPI_ISL_1020206	Qadr Hospital, Tangerang, Banten	Biosafety Level-3 Laboratory, Indonesian Institute of Sciences (LIPI)	Anggia Prasetyoputri, Isa Nuryana, Sri Swasthikawati, Sugiyono Saputra, Syam Budi Iryanto, Eko Wahyu Putro, Gita Syahputra, Ari Sulistyo Wulandari, Ratih Asmana Ningrum
EPI_ISL_1028099	Laboratory Corporation of America	Respiratory Viruses Branch, Division of Viral Diseases, Centers for Disease Control and Prevention	Peter W. Cook, Dakota Howard, Dhwani Batra, Ben L. Rambo-Martin, Clinton R. Paden, Suxiang Tong, Duncan MacCannell
EPI_ISL_1028265	Laboratory Corporation of America	Respiratory Viruses Branch, Division of Viral Diseases, Centers for Disease Control and Prevention	Peter W. Cook, Dakota Howard, Dhwani Batra, Ben L. Rambo-Martin, Clinton R. Paden, Suxiang Tong, Duncan MacCannell
EPI_ISL_1028958	Laboratory Corporation of America	Respiratory Viruses Branch, Division of Viral Diseases, Centers for Disease Control and Prevention	Peter W. Cook, Dakota Howard, Dhwani Batra, Ben L. Rambo-Martin, Clinton R. Paden, Suxiang Tong, Duncan MacCannell
EPI_ISL_1029591	Laboratory Corporation of America	Respiratory Viruses Branch, Division of Viral Diseases, Centers for Disease Control and Prevention	Peter W. Cook, Dakota Howard, Dhwani Batra, Ben L. Rambo-Martin, Clinton R. Paden, Suxiang Tong, Duncan MacCannell
EPI_ISL_1029611	Laboratory Corporation of America	Respiratory Viruses Branch, Division of Viral Diseases, Centers for Disease Control and Prevention	Peter W. Cook, Dakota Howard, Dhwani Batra, Ben L. Rambo-Martin, Clinton R. Paden, Suxiang Tong, Duncan MacCannell
EPI_ISL_1029903	Laboratory Corporation of America	Respiratory Viruses Branch, Division of Viral Diseases, Centers for Disease Control and Prevention	Peter W. Cook, Dakota Howard, Dhwani Batra, Ben L. Rambo-Martin, Clinton R. Paden, Suxiang Tong, Duncan MacCannell
EPI_ISL_1030885	Laboratory Corporation of America	Respiratory Viruses Branch, Division of Viral Diseases, Centers for Disease Control and Prevention	Peter W. Cook, Dakota Howard, Dhwani Batra, Ben L. Rambo-Martin, Clinton R. Paden, Suxiang Tong, Duncan MacCannell
EPI_ISL_1030940	Laboratory Corporation of America	Respiratory Viruses Branch, Division of Viral Diseases, Centers for Disease Control and Prevention	Peter W. Cook, Dakota Howard, Dhwani Batra, Ben L. Rambo-Martin, Clinton R. Paden, Suxiang Tong, Duncan MacCannell
EPI_ISL_1032574	Laboratory Corporation of America	Respiratory Viruses Branch, Division of Viral Diseases, Centers for Disease Control and Prevention	Peter W. Cook, Dakota Howard, Dhwani Batra, Ben L. Rambo-Martin, Clinton R. Paden, Suxiang Tong, Duncan MacCannell
EPI_ISL_1034168	NIV Influenza	NIV Influenza	Potdar V
EPI_ISL_1034177	NIV Influenza	NIV Influenza	Potdar V
EPI_ISL_1061412	RHS - PRO MIMAROPA	Research Institute for Tropical Medicine	Hannah Leah Morito, Othoniel Jan Onza, John Leonard Chan, Ma Angelica Tujan, Francisco Gerardo Polotan, Inez Andrea Medado, Kirstyn Brunker, Edelwisa Mercado, Daria Manalo, Catalino Demetria, Joseph Hughes
EPI_ISL_1063403	PGIMER, Chandigarh	ICMR-NATIONAL INSTITUTE OF VIROLOGY, MICROBIAL CONTAINMENT COMPLEX	Pragya D. Yadav, Rupinder Bakshi
EPI_ISL_1063807	REGIONAL VRDL, ICMR-RMRC BBSR	Immunogenomics lab, Institute of Life Sciences, Bhubaneswar	Sunil K. Raghav, Safal Walia, Arup Ghosh, Atimukta Jha, Amol M. Kanampalliwar, Shifu Aggarwal, Kirtal Hansdah, Rupesh Dash, Rajeeb Swain, Punit Prasad, INSACOG Consortium, Ajay Parida
EPI_ISL_1063808	Immunogenomics lab, Institute of Life Sciences, Bhubaneswar	Immunogenomics lab, Institute of Life Sciences, Bhubaneswar	Sunil K. Raghav, Safal Walia, Arup Ghosh, Atimukta Jha, Amol M. Kanampalliwar, Shifu Aggarwal, Kirtal Hansdah, Rupesh Dash, Rajeeb Swain, Punit Prasad, INSACOG Consortium, Ajay Parida
EPI_ISL_1063821	Immunogenomics lab, Institute of Life Sciences, Bhubaneswar	Immunogenomics lab, Institute of Life Sciences, Bhubaneswar	Sunil K. Raghav, Safal Walia, Arup Ghosh, Atimukta Jha, Amol M. Kanampalliwar, Shifu Aggarwal, Kirtal Hansdah, Rupesh Dash, Rajeeb Swain, Punit Prasad, INSACOG Consortium, Ajay Parida
EPI_ISL_1063849	REGIONAL VRDL, ICMR-RMRC BBSR	Immunogenomics lab, Institute of Life Sciences, Bhubaneswar	Sunil K. Raghav, Safal Walia, Arup Ghosh, Atimukta Jha, Amol M. Kanampalliwar, Shifu Aggarwal, Kirtal Hansdah, Rupesh Dash, Rajeeb Swain, Punit Prasad, INSACOG Consortium, Ajay Parida
EPI_ISL_1063851	REGIONAL VRDL, ICMR-RMRC BBSR	Immunogenomics lab, Institute of Life Sciences, Bhubaneswar	Sunil K. Raghav, Safal Walia, Arup Ghosh, Atimukta Jha, Amol M. Kanampalliwar, Shifu Aggarwal, Kirtal Hansdah, Rupesh Dash, Rajeeb Swain, Punit Prasad, INSACOG Consortium, Ajay Parida
EPI_ISL_1069077	Postgraduate Institute of Medical Education & Research (PGIMER), Chandigarh	ICMR-NATIONAL INSTITUTE OF VIROLOGY, MICROBIAL CONTAINMENT COMPLEX	Pragya D. Yadav, Mini Singh
EPI_ISL_1069174	Laguna Medical Center, Inc	Research Institute for Tropical Medicine	Hannah Leah Morito, Othoniel Jan Onza, John Leonard Chan, Ma Angelica Tujan, Francisco Gerardo Polotan, Inez Andrea Medado, Kirstyn Brunker, Edelwisa Mercado, Daria Manalo, Catalino Demetria, Joseph Hughes
EPI_ISL_1069175	Pangil Rural Health Unit	Research Institute for Tropical Medicine	Hannah Leah Morito, Othoniel Jan Onza, John Leonard Chan, Ma Angelica Tujan, Francisco Gerardo Polotan, Inez Andrea Medado, Kirstyn Brunker, Edelwisa Mercado, Daria Manalo, Catalino Demetria, Joseph Hughes
EPI_ISL_1069176	Calamba Doctors Hospital	Research Institute for Tropical Medicine	Hannah Leah Morito, Othoniel Jan Onza, John Leonard Chan, Ma Angelica Tujan, Francisco Gerardo Polotan, Inez Andrea Medado, Kirstyn Brunker, Edelwisa Mercado, Daria Manalo, Catalino Demetria, Joseph Hughes
EPI_ISL_1069177	Sariaya Rural Health Unit	Research Institute for Tropical Medicine	Hannah Leah Morito, Othoniel Jan Onza, John Leonard Chan, Ma Angelica Tujan, Francisco Gerardo Polotan, Inez Andrea Medado, Kirstyn Brunker, Edelwisa Mercado, Daria Manalo, Catalino Demetria, Joseph Hughes
EPI_ISL_1069178	Sariaya Rural Health Unit	Research Institute for Tropical Medicine	Hannah Leah Morito, Othoniel Jan Onza, John Leonard Chan, Ma Angelica Tujan, Francisco Gerardo Polotan, Inez Andrea Medado, Kirstyn Brunker, Edelwisa Mercado, Daria Manalo, Catalino Demetria, Joseph Hughes
EPI_ISL_1069179	Polillo Rural Health Unit	Research Institute for Tropical Medicine	Hannah Leah Morito, Othoniel Jan Onza, John Leonard Chan, Ma Angelica Tujan, Francisco Gerardo Polotan, Inez Andrea Medado, Kirstyn Brunker, Edelwisa Mercado, Daria Manalo, Catalino Demetria, Joseph Hughes
EPI_ISL_1069180	Polillo Rural Health Unit	Research Institute for Tropical Medicine	Hannah Leah Morito, Othoniel Jan Onza, John Leonard Chan, Ma Angelica Tujan, Francisco Gerardo Polotan, Inez Andrea Medado, Kirstyn Brunker, Edelwisa Mercado, Daria Manalo, Catalino Demetria, Joseph Hughes
EPI_ISL_1069181	Pagbilao Rural Health Unit	Research Institute for Tropical Medicine	Hannah Leah Morito, Othoniel Jan Onza, John Leonard Chan, Ma Angelica Tujan, Francisco Gerardo Polotan, Inez Andrea Medado, Kirstyn Brunker, Edelwisa Mercado, Daria Manalo, Catalino Demetria, Joseph Hughes
EPI_ISL_1069182	Metro San Jose Medical Center	Research Institute for Tropical Medicine	Hannah Leah Morito, Othoniel Jan Onza, John Leonard Chan, Ma Angelica Tujan, Francisco Gerardo Polotan, Inez Andrea Medado, Kirstyn Brunker, Edelwisa Mercado, Daria Manalo, Catalino Demetria, Joseph Hughes
EPI_ISL_1069183	Metro San Jose Medical Center	Research Institute for Tropical Medicine	Hannah Leah Morito, Othoniel Jan Onza, John Leonard Chan, Ma Angelica Tujan, Francisco Gerardo Polotan, Inez Andrea Medado, Kirstyn Brunker, Edelwisa Mercado, Daria Manalo, Catalino Demetria, Joseph Hughes
EPI_ISL_1069184	Ospital ng Lipa	Research Institute for Tropical Medicine	Hannah Leah Morito, Othoniel Jan Onza, John Leonard Chan, Ma Angelica Tujan, Francisco Gerardo Polotan, Inez Andrea Medado, Kirstyn Brunker, Edelwisa Mercado, Daria Manalo, Catalino Demetria, Joseph Hughes
EPI_ISL_1069185	H.M. Corachea General Hospital	Research Institute for Tropical Medicine	Hannah Leah Morito, Othoniel Jan Onza, John Leonard Chan, Ma Angelica Tujan, Francisco Gerardo Polotan, Inez Andrea Medado, Kirstyn Brunker, Edelwisa Mercado, Daria Manalo, Catalino Demetria, Joseph Hughes
EPI_ISL_1069186	D.T. Protacio Hospital	Research Institute for Tropical Medicine	Hannah Leah Morito, Othoniel Jan Onza, John Leonard Chan, Ma Angelica Tujan, Francisco Gerardo Polotan, Inez Andrea Medado, Kirstyn Brunker, Edelwisa Mercado, Daria Manalo, Catalino Demetria, Joseph Hughes
EPI_ISL_1069187	Batangas Provincial Health Office	Research Institute for Tropical Medicine	Hannah Leah Morito, Othoniel Jan Onza, John Leonard Chan, Ma Angelica Tujan, Francisco Gerardo Polotan, Inez Andrea Medado, Kirstyn Brunker, Edelwisa Mercado, Daria Manalo, Catalino Demetria, Joseph Hughes
EPI_ISL_1069188	Lumban Rural Health Unit	Research Institute for Tropical Medicine	Hannah Leah Morito, Othoniel Jan Onza, John Leonard Chan, Ma Angelica Tujan, Francisco Gerardo Polotan, Inez Andrea Medado, Kirstyn Brunker, Edelwisa Mercado, Daria Manalo, Catalino Demetria, Joseph Hughes
EPI_ISL_1069189	Filinvest Tent Covid Quarantine Facility	Research Institute for Tropical Medicine	Hannah Leah Morito, Othoniel Jan Onza, John Leonard Chan, Ma Angelica Tujan, Francisco Gerardo Polotan, Inez Andrea Medado, Kirstyn Brunker, Edelwisa Mercado, Daria Manalo, Catalino Demetria, Joseph Hughes
EPI_ISL_1069190	Research Institite for Tropical Medicine	Research Institute for Tropical Medicine	Hannah Leah Morito, Othoniel Jan Onza, John Leonard Chan, Ma Angelica Tujan, Francisco Gerardo Polotan, Inez Andrea Medado, Kirstyn Brunker, Edelwisa Mercado, Daria Manalo, Catalino Demetria, Joseph Hughes
EPI_ISL_1069191	Research Institite for Tropical Medicine	Research Institute for Tropical Medicine	Hannah Leah Morito, Othoniel Jan Onza, John Leonard Chan, Ma Angelica Tujan, Francisco Gerardo Polotan, Inez Andrea Medado, Kirstyn Brunker, Edelwisa Mercado, Daria Manalo, Catalino Demetria, Joseph Hughes
EPI_ISL_1081793	Philippine Red Cross	Philippine Genome Center	Francis A. Tablizo, Cynthia P. Saloma, Marc Jerrone R. Castro, Kenneth M. Kim, Maria Sofia L. Yangzon, Carlo M. Lapid, Benedict A. Maralit, Marc Edsel C. Ayes, Jan Michael C. Yap, Jo-Hannah S. Llames, Sheila Mae M. Araiza, Kris P. Punayan, Irish Coleen A. Asin, Candice Francheska B. Tambaoan, Asia Louisa U. Chong, Karol Sophia Agape R. Padilla, Rianna Patricia S. Cruz, El King D. Morado, Joshua G…
EPI_ISL_1081794	Philippine Red Cross	Philippine Genome Center	Francis A. Tablizo, Cynthia P. Saloma, Marc Jerrone R. Castro, Kenneth M. Kim, Maria Sofia L. Yangzon, Carlo M. Lapid, Benedict A. Maralit, Marc Edsel C. Ayes, Jan Michael C. Yap, Jo-Hannah S. Llames, Sheila Mae M. Araiza, Kris P. Punayan, Irish Coleen A. Asin, Candice Francheska B. Tambaoan, Asia Louisa U. Chong, Karol Sophia Agape R. Padilla, Rianna Patricia S. Cruz, El King D. Morado, Joshua G…
EPI_ISL_1081795	SOUTH SUPER HI-WAY	Philippine Genome Center	Francis A. Tablizo, Cynthia P. Saloma, Marc Jerrone R. Castro, Kenneth M. Kim, Maria Sofia L. Yangzon, Carlo M. Lapid, Benedict A. Maralit, Marc Edsel C. Ayes, Jan Michael C. Yap, Jo-Hannah S. Llames, Sheila Mae M. Araiza, Kris P. Punayan, Irish Coleen A. Asin, Candice Francheska B. Tambaoan, Asia Louisa U. Chong, Karol Sophia Agape R. Padilla, Rianna Patricia S. Cruz, El King D. Morado, Joshua G…
EPI_ISL_1081796	Detoxicare	Philippine Genome Center	Francis A. Tablizo, Cynthia P. Saloma, Marc Jerrone R. Castro, Kenneth M. Kim, Maria Sofia L. Yangzon, Carlo M. Lapid, Benedict A. Maralit, Marc Edsel C. Ayes, Jan Michael C. Yap, Jo-Hannah S. Llames, Sheila Mae M. Araiza, Kris P. Punayan, Irish Coleen A. Asin, Candice Francheska B. Tambaoan, Asia Louisa U. Chong, Karol Sophia Agape R. Padilla, Rianna Patricia S. Cruz, El King D. Morado, Joshua G…
EPI_ISL_1081797	Baguio General Hospital and Medical Center	Philippine Genome Center	Francis A. Tablizo, Cynthia P. Saloma, Marc Jerrone R. Castro, Kenneth M. Kim, Maria Sofia L. Yangzon, Carlo M. Lapid, Benedict A. Maralit, Marc Edsel C. Ayes, Jan Michael C. Yap, Jo-Hannah S. Llames, Sheila Mae M. Araiza, Kris P. Punayan, Irish Coleen A. Asin, Candice Francheska B. Tambaoan, Asia Louisa U. Chong, Karol Sophia Agape R. Padilla, Rianna Patricia S. Cruz, El King D. Morado, Joshua G…
EPI_ISL_1081798	Baguio General Hospital and Medical Center	Philippine Genome Center	Francis A. Tablizo, Cynthia P. Saloma, Marc Jerrone R. Castro, Kenneth M. Kim, Maria Sofia L. Yangzon, Carlo M. Lapid, Benedict A. Maralit, Marc Edsel C. Ayes, Jan Michael C. Yap, Jo-Hannah S. Llames, Sheila Mae M. Araiza, Kris P. Punayan, Irish Coleen A. Asin, Candice Francheska B. Tambaoan, Asia Louisa U. Chong, Karol Sophia Agape R. Padilla, Rianna Patricia S. Cruz, El King D. Morado, Joshua G…
EPI_ISL_1081799	Baguio General Hospital and Medical Center	Philippine Genome Center	Francis A. Tablizo, Cynthia P. Saloma, Marc Jerrone R. Castro, Kenneth M. Kim, Maria Sofia L. Yangzon, Carlo M. Lapid, Benedict A. Maralit, Marc Edsel C. Ayes, Jan Michael C. Yap, Jo-Hannah S. Llames, Sheila Mae M. Araiza, Kris P. Punayan, Irish Coleen A. Asin, Candice Francheska B. Tambaoan, Asia Louisa U. Chong, Karol Sophia Agape R. Padilla, Rianna Patricia S. Cruz, El King D. Morado, Joshua G…
EPI_ISL_1081800	Baguio General Hospital and Medical Center	Philippine Genome Center	Francis A. Tablizo, Cynthia P. Saloma, Marc Jerrone R. Castro, Kenneth M. Kim, Maria Sofia L. Yangzon, Carlo M. Lapid, Benedict A. Maralit, Marc Edsel C. Ayes, Jan Michael C. Yap, Jo-Hannah S. Llames, Sheila Mae M. Araiza, Kris P. Punayan, Irish Coleen A. Asin, Candice Francheska B. Tambaoan, Asia Louisa U. Chong, Karol Sophia Agape R. Padilla, Rianna Patricia S. Cruz, El King D. Morado, Joshua G…
EPI_ISL_1081801	Baguio General Hospital and Medical Center	Philippine Genome Center	Francis A. Tablizo, Cynthia P. Saloma, Marc Jerrone R. Castro, Kenneth M. Kim, Maria Sofia L. Yangzon, Carlo M. Lapid, Benedict A. Maralit, Marc Edsel C. Ayes, Jan Michael C. Yap, Jo-Hannah S. Llames, Sheila Mae M. Araiza, Kris P. Punayan, Irish Coleen A. Asin, Candice Francheska B. Tambaoan, Asia Louisa U. Chong, Karol Sophia Agape R. Padilla, Rianna Patricia S. Cruz, El King D. Morado, Joshua G…
EPI_ISL_1081802	Baguio General Hospital and Medical Center	Philippine Genome Center	Francis A. Tablizo, Cynthia P. Saloma, Marc Jerrone R. Castro, Kenneth M. Kim, Maria Sofia L. Yangzon, Carlo M. Lapid, Benedict A. Maralit, Marc Edsel C. Ayes, Jan Michael C. Yap, Jo-Hannah S. Llames, Sheila Mae M. Araiza, Kris P. Punayan, Irish Coleen A. Asin, Candice Francheska B. Tambaoan, Asia Louisa U. Chong, Karol Sophia Agape R. Padilla, Rianna Patricia S. Cruz, El King D. Morado, Joshua G…
EPI_ISL_1081803	Baguio General Hospital and Medical Center	Philippine Genome Center	Francis A. Tablizo, Cynthia P. Saloma, Marc Jerrone R. Castro, Kenneth M. Kim, Maria Sofia L. Yangzon, Carlo M. Lapid, Benedict A. Maralit, Marc Edsel C. Ayes, Jan Michael C. Yap, Jo-Hannah S. Llames, Sheila Mae M. Araiza, Kris P. Punayan, Irish Coleen A. Asin, Candice Francheska B. Tambaoan, Asia Louisa U. Chong, Karol Sophia Agape R. Padilla, Rianna Patricia S. Cruz, El King D. Morado, Joshua G…
EPI_ISL_1081804	Baguio General Hospital and Medical Center	Philippine Genome Center	Francis A. Tablizo, Cynthia P. Saloma, Marc Jerrone R. Castro, Kenneth M. Kim, Maria Sofia L. Yangzon, Carlo M. Lapid, Benedict A. Maralit, Marc Edsel C. Ayes, Jan Michael C. Yap, Jo-Hannah S. Llames, Sheila Mae M. Araiza, Kris P. Punayan, Irish Coleen A. Asin, Candice Francheska B. Tambaoan, Asia Louisa U. Chong, Karol Sophia Agape R. Padilla, Rianna Patricia S. Cruz, El King D. Morado, Joshua G…
EPI_ISL_1081805	Baguio General Hospital and Medical Center	Philippine Genome Center	Francis A. Tablizo, Cynthia P. Saloma, Marc Jerrone R. Castro, Kenneth M. Kim, Maria Sofia L. Yangzon, Carlo M. Lapid, Benedict A. Maralit, Marc Edsel C. Ayes, Jan Michael C. Yap, Jo-Hannah S. Llames, Sheila Mae M. Araiza, Kris P. Punayan, Irish Coleen A. Asin, Candice Francheska B. Tambaoan, Asia Louisa U. Chong, Karol Sophia Agape R. Padilla, Rianna Patricia S. Cruz, El King D. Morado, Joshua G…
EPI_ISL_1081806	Baguio General Hospital and Medical Center	Philippine Genome Center	Francis A. Tablizo, Cynthia P. Saloma, Marc Jerrone R. Castro, Kenneth M. Kim, Maria Sofia L. Yangzon, Carlo M. Lapid, Benedict A. Maralit, Marc Edsel C. Ayes, Jan Michael C. Yap, Jo-Hannah S. Llames, Sheila Mae M. Araiza, Kris P. Punayan, Irish Coleen A. Asin, Candice Francheska B. Tambaoan, Asia Louisa U. Chong, Karol Sophia Agape R. Padilla, Rianna Patricia S. Cruz, El King D. Morado, Joshua G…
EPI_ISL_1081807	Baguio General Hospital and Medical Center	Philippine Genome Center	Francis A. Tablizo, Cynthia P. Saloma, Marc Jerrone R. Castro, Kenneth M. Kim, Maria Sofia L. Yangzon, Carlo M. Lapid, Benedict A. Maralit, Marc Edsel C. Ayes, Jan Michael C. Yap, Jo-Hannah S. Llames, Sheila Mae M. Araiza, Kris P. Punayan, Irish Coleen A. Asin, Candice Francheska B. Tambaoan, Asia Louisa U. Chong, Karol Sophia Agape R. Padilla, Rianna Patricia S. Cruz, El King D. Morado, Joshua G…
EPI_ISL_1081808	Baguio General Hospital and Medical Center	Philippine Genome Center	Francis A. Tablizo, Cynthia P. Saloma, Marc Jerrone R. Castro, Kenneth M. Kim, Maria Sofia L. Yangzon, Carlo M. Lapid, Benedict A. Maralit, Marc Edsel C. Ayes, Jan Michael C. Yap, Jo-Hannah S. Llames, Sheila Mae M. Araiza, Kris P. Punayan, Irish Coleen A. Asin, Candice Francheska B. Tambaoan, Asia Louisa U. Chong, Karol Sophia Agape R. Padilla, Rianna Patricia S. Cruz, El King D. Morado, Joshua G…
EPI_ISL_1081809	Baguio General Hospital and Medical Center	Philippine Genome Center	Francis A. Tablizo, Cynthia P. Saloma, Marc Jerrone R. Castro, Kenneth M. Kim, Maria Sofia L. Yangzon, Carlo M. Lapid, Benedict A. Maralit, Marc Edsel C. Ayes, Jan Michael C. Yap, Jo-Hannah S. Llames, Sheila Mae M. Araiza, Kris P. Punayan, Irish Coleen A. Asin, Candice Francheska B. Tambaoan, Asia Louisa U. Chong, Karol Sophia Agape R. Padilla, Rianna Patricia S. Cruz, El King D. Morado, Joshua G…
EPI_ISL_1081810	Philippine Red Cross - Port Area	Philippine Genome Center	Francis A. Tablizo, Cynthia P. Saloma, Marc Jerrone R. Castro, Kenneth M. Kim, Maria Sofia L. Yangzon, Carlo M. Lapid, Benedict A. Maralit, Marc Edsel C. Ayes, Jan Michael C. Yap, Jo-Hannah S. Llames, Sheila Mae M. Araiza, Kris P. Punayan, Irish Coleen A. Asin, Candice Francheska B. Tambaoan, Asia Louisa U. Chong, Karol Sophia Agape R. Padilla, Rianna Patricia S. Cruz, El King D. Morado, Joshua G…
EPI_ISL_1081811	Philippine Red Cross - Port Area	Philippine Genome Center	Francis A. Tablizo, Cynthia P. Saloma, Marc Jerrone R. Castro, Kenneth M. Kim, Maria Sofia L. Yangzon, Carlo M. Lapid, Benedict A. Maralit, Marc Edsel C. Ayes, Jan Michael C. Yap, Jo-Hannah S. Llames, Sheila Mae M. Araiza, Kris P. Punayan, Irish Coleen A. Asin, Candice Francheska B. Tambaoan, Asia Louisa U. Chong, Karol Sophia Agape R. Padilla, Rianna Patricia S. Cruz, El King D. Morado, Joshua G…
EPI_ISL_1081812	First Aide Diagnostic Center	Philippine Genome Center	Francis A. Tablizo, Cynthia P. Saloma, Marc Jerrone R. Castro, Kenneth M. Kim, Maria Sofia L. Yangzon, Carlo M. Lapid, Benedict A. Maralit, Marc Edsel C. Ayes, Jan Michael C. Yap, Jo-Hannah S. Llames, Sheila Mae M. Araiza, Kris P. Punayan, Irish Coleen A. Asin, Candice Francheska B. Tambaoan, Asia Louisa U. Chong, Karol Sophia Agape R. Padilla, Rianna Patricia S. Cruz, El King D. Morado, Joshua G…
EPI_ISL_1081813	Philippine Red Cross - Port Area	Philippine Genome Center	Francis A. Tablizo, Cynthia P. Saloma, Marc Jerrone R. Castro, Kenneth M. Kim, Maria Sofia L. Yangzon, Carlo M. Lapid, Benedict A. Maralit, Marc Edsel C. Ayes, Jan Michael C. Yap, Jo-Hannah S. Llames, Sheila Mae M. Araiza, Kris P. Punayan, Irish Coleen A. Asin, Candice Francheska B. Tambaoan, Asia Louisa U. Chong, Karol Sophia Agape R. Padilla, Rianna Patricia S. Cruz, El King D. Morado, Joshua G…
EPI_ISL_1081814	Philippine Red Cross - Port Area	Philippine Genome Center	Francis A. Tablizo, Cynthia P. Saloma, Marc Jerrone R. Castro, Kenneth M. Kim, Maria Sofia L. Yangzon, Carlo M. Lapid, Benedict A. Maralit, Marc Edsel C. Ayes, Jan Michael C. Yap, Jo-Hannah S. Llames, Sheila Mae M. Araiza, Kris P. Punayan, Irish Coleen A. Asin, Candice Francheska B. Tambaoan, Asia Louisa U. Chong, Karol Sophia Agape R. Padilla, Rianna Patricia S. Cruz, El King D. Morado, Joshua G…
EPI_ISL_1081815	Philippine Red Cross - Port Area	Philippine Genome Center	Francis A. Tablizo, Cynthia P. Saloma, Marc Jerrone R. Castro, Kenneth M. Kim, Maria Sofia L. Yangzon, Carlo M. Lapid, Benedict A. Maralit, Marc Edsel C. Ayes, Jan Michael C. Yap, Jo-Hannah S. Llames, Sheila Mae M. Araiza, Kris P. Punayan, Irish Coleen A. Asin, Candice Francheska B. Tambaoan, Asia Louisa U. Chong, Karol Sophia Agape R. Padilla, Rianna Patricia S. Cruz, El King D. Morado, Joshua G…
EPI_ISL_1081816	Philippine Red Cross - Port Area	Philippine Genome Center	Francis A. Tablizo, Cynthia P. Saloma, Marc Jerrone R. Castro, Kenneth M. Kim, Maria Sofia L. Yangzon, Carlo M. Lapid, Benedict A. Maralit, Marc Edsel C. Ayes, Jan Michael C. Yap, Jo-Hannah S. Llames, Sheila Mae M. Araiza, Kris P. Punayan, Irish Coleen A. Asin, Candice Francheska B. Tambaoan, Asia Louisa U. Chong, Karol Sophia Agape R. Padilla, Rianna Patricia S. Cruz, El King D. Morado, Joshua G…
EPI_ISL_1081817	Philippine Red Cross - Port Area	Philippine Genome Center	Francis A. Tablizo, Cynthia P. Saloma, Marc Jerrone R. Castro, Kenneth M. Kim, Maria Sofia L. Yangzon, Carlo M. Lapid, Benedict A. Maralit, Marc Edsel C. Ayes, Jan Michael C. Yap, Jo-Hannah S. Llames, Sheila Mae M. Araiza, Kris P. Punayan, Irish Coleen A. Asin, Candice Francheska B. Tambaoan, Asia Louisa U. Chong, Karol Sophia Agape R. Padilla, Rianna Patricia S. Cruz, El King D. Morado, Joshua G…
EPI_ISL_1081818	Philippine Red Cross - Port Area	Philippine Genome Center	Francis A. Tablizo, Cynthia P. Saloma, Marc Jerrone R. Castro, Kenneth M. Kim, Maria Sofia L. Yangzon, Carlo M. Lapid, Benedict A. Maralit, Marc Edsel C. Ayes, Jan Michael C. Yap, Jo-Hannah S. Llames, Sheila Mae M. Araiza, Kris P. Punayan, Irish Coleen A. Asin, Candice Francheska B. Tambaoan, Asia Louisa U. Chong, Karol Sophia Agape R. Padilla, Rianna Patricia S. Cruz, El King D. Morado, Joshua G…
EPI_ISL_1081819	University of the East Ramon Magsaysay Memorial Medical Center	Philippine Genome Center	Francis A. Tablizo, Cynthia P. Saloma, Marc Jerrone R. Castro, Kenneth M. Kim, Maria Sofia L. Yangzon, Carlo M. Lapid, Benedict A. Maralit, Marc Edsel C. Ayes, Jan Michael C. Yap, Jo-Hannah S. Llames, Sheila Mae M. Araiza, Kris P. Punayan, Irish Coleen A. Asin, Candice Francheska B. Tambaoan, Asia Louisa U. Chong, Karol Sophia Agape R. Padilla, Rianna Patricia S. Cruz, El King D. Morado, Joshua G…
EPI_ISL_1081820	Philippine Airport Diagnostic Laboratory	Philippine Genome Center	Francis A. Tablizo, Cynthia P. Saloma, Marc Jerrone R. Castro, Kenneth M. Kim, Maria Sofia L. Yangzon, Carlo M. Lapid, Benedict A. Maralit, Marc Edsel C. Ayes, Jan Michael C. Yap, Jo-Hannah S. Llames, Sheila Mae M. Araiza, Kris P. Punayan, Irish Coleen A. Asin, Candice Francheska B. Tambaoan, Asia Louisa U. Chong, Karol Sophia Agape R. Padilla, Rianna Patricia S. Cruz, El King D. Morado, Joshua G…
EPI_ISL_1081821	PRIME CARE ALPHA COVID-19 TESTING LABORATORY	Philippine Genome Center	Francis A. Tablizo, Cynthia P. Saloma, Marc Jerrone R. Castro, Kenneth M. Kim, Maria Sofia L. Yangzon, Carlo M. Lapid, Benedict A. Maralit, Marc Edsel C. Ayes, Jan Michael C. Yap, Jo-Hannah S. Llames, Sheila Mae M. Araiza, Kris P. Punayan, Irish Coleen A. Asin, Candice Francheska B. Tambaoan, Asia Louisa U. Chong, Karol Sophia Agape R. Padilla, Rianna Patricia S. Cruz, El King D. Morado, Joshua G…
EPI_ISL_1081822	Parkway Medical and Diagnotic Center	Philippine Genome Center	Francis A. Tablizo, Cynthia P. Saloma, Marc Jerrone R. Castro, Kenneth M. Kim, Maria Sofia L. Yangzon, Carlo M. Lapid, Benedict A. Maralit, Marc Edsel C. Ayes, Jan Michael C. Yap, Jo-Hannah S. Llames, Sheila Mae M. Araiza, Kris P. Punayan, Irish Coleen A. Asin, Candice Francheska B. Tambaoan, Asia Louisa U. Chong, Karol Sophia Agape R. Padilla, Rianna Patricia S. Cruz, El King D. Morado, Joshua G…
EPI_ISL_1081823	Baguio General Hospital and Medical Center	Philippine Genome Center	Francis A. Tablizo, Cynthia P. Saloma, Marc Jerrone R. Castro, Kenneth M. Kim, Maria Sofia L. Yangzon, Carlo M. Lapid, Benedict A. Maralit, Marc Edsel C. Ayes, Jan Michael C. Yap, Jo-Hannah S. Llames, Sheila Mae M. Araiza, Kris P. Punayan, Irish Coleen A. Asin, Candice Francheska B. Tambaoan, Asia Louisa U. Chong, Karol Sophia Agape R. Padilla, Rianna Patricia S. Cruz, El King D. Morado, Joshua G…
EPI_ISL_1081824	Baguio General Hospital and Medical Center	Philippine Genome Center	Francis A. Tablizo, Cynthia P. Saloma, Marc Jerrone R. Castro, Kenneth M. Kim, Maria Sofia L. Yangzon, Carlo M. Lapid, Benedict A. Maralit, Marc Edsel C. Ayes, Jan Michael C. Yap, Jo-Hannah S. Llames, Sheila Mae M. Araiza, Kris P. Punayan, Irish Coleen A. Asin, Candice Francheska B. Tambaoan, Asia Louisa U. Chong, Karol Sophia Agape R. Padilla, Rianna Patricia S. Cruz, El King D. Morado, Joshua G…
EPI_ISL_1081825	Baguio General Hospital and Medical Center	Philippine Genome Center	Francis A. Tablizo, Cynthia P. Saloma, Marc Jerrone R. Castro, Kenneth M. Kim, Maria Sofia L. Yangzon, Carlo M. Lapid, Benedict A. Maralit, Marc Edsel C. Ayes, Jan Michael C. Yap, Jo-Hannah S. Llames, Sheila Mae M. Araiza, Kris P. Punayan, Irish Coleen A. Asin, Candice Francheska B. Tambaoan, Asia Louisa U. Chong, Karol Sophia Agape R. Padilla, Rianna Patricia S. Cruz, El King D. Morado, Joshua G…
EPI_ISL_1081826	Baguio General Hospital and Medical Center	Philippine Genome Center	Francis A. Tablizo, Cynthia P. Saloma, Marc Jerrone R. Castro, Kenneth M. Kim, Maria Sofia L. Yangzon, Carlo M. Lapid, Benedict A. Maralit, Marc Edsel C. Ayes, Jan Michael C. Yap, Jo-Hannah S. Llames, Sheila Mae M. Araiza, Kris P. Punayan, Irish Coleen A. Asin, Candice Francheska B. Tambaoan, Asia Louisa U. Chong, Karol Sophia Agape R. Padilla, Rianna Patricia S. Cruz, El King D. Morado, Joshua G…
EPI_ISL_1081827	Southern Philippines Medical Center (Davao)	Philippine Genome Center	Francis A. Tablizo, Cynthia P. Saloma, Marc Jerrone R. Castro, Kenneth M. Kim, Maria Sofia L. Yangzon, Carlo M. Lapid, Benedict A. Maralit, Marc Edsel C. Ayes, Jan Michael C. Yap, Jo-Hannah S. Llames, Sheila Mae M. Araiza, Kris P. Punayan, Irish Coleen A. Asin, Candice Francheska B. Tambaoan, Asia Louisa U. Chong, Karol Sophia Agape R. Padilla, Rianna Patricia S. Cruz, El King D. Morado, Joshua G…
EPI_ISL_1081828	Davao One World	Philippine Genome Center	Francis A. Tablizo, Cynthia P. Saloma, Marc Jerrone R. Castro, Kenneth M. Kim, Maria Sofia L. Yangzon, Carlo M. Lapid, Benedict A. Maralit, Marc Edsel C. Ayes, Jan Michael C. Yap, Jo-Hannah S. Llames, Sheila Mae M. Araiza, Kris P. Punayan, Irish Coleen A. Asin, Candice Francheska B. Tambaoan, Asia Louisa U. Chong, Karol Sophia Agape R. Padilla, Rianna Patricia S. Cruz, El King D. Morado, Joshua G…
EPI_ISL_1081829	Research Institute for Tropical Medicine	Philippine Genome Center	Francis A. Tablizo, Cynthia P. Saloma, Marc Jerrone R. Castro, Kenneth M. Kim, Maria Sofia L. Yangzon, Carlo M. Lapid, Benedict A. Maralit, Marc Edsel C. Ayes, Jan Michael C. Yap, Jo-Hannah S. Llames, Sheila Mae M. Araiza, Kris P. Punayan, Irish Coleen A. Asin, Candice Francheska B. Tambaoan, Asia Louisa U. Chong, Karol Sophia Agape R. Padilla, Rianna Patricia S. Cruz, El King D. Morado, Joshua G…
EPI_ISL_1081830	Philippine Red Cross - Port Area	Philippine Genome Center	Francis A. Tablizo, Cynthia P. Saloma, Marc Jerrone R. Castro, Kenneth M. Kim, Maria Sofia L. Yangzon, Carlo M. Lapid, Benedict A. Maralit, Marc Edsel C. Ayes, Jan Michael C. Yap, Jo-Hannah S. Llames, Sheila Mae M. Araiza, Kris P. Punayan, Irish Coleen A. Asin, Candice Francheska B. Tambaoan, Asia Louisa U. Chong, Karol Sophia Agape R. Padilla, Rianna Patricia S. Cruz, El King D. Morado, Joshua G…
EPI_ISL_1081831	Philippine Red Cross - Clark	Philippine Genome Center	Francis A. Tablizo, Cynthia P. Saloma, Marc Jerrone R. Castro, Kenneth M. Kim, Maria Sofia L. Yangzon, Carlo M. Lapid, Benedict A. Maralit, Marc Edsel C. Ayes, Jan Michael C. Yap, Jo-Hannah S. Llames, Sheila Mae M. Araiza, Kris P. Punayan, Irish Coleen A. Asin, Candice Francheska B. Tambaoan, Asia Louisa U. Chong, Karol Sophia Agape R. Padilla, Rianna Patricia S. Cruz, El King D. Morado, Joshua G…
EPI_ISL_1081832	The Lord's Grace Medical and Industrial Clinic	Philippine Genome Center	Francis A. Tablizo, Cynthia P. Saloma, Marc Jerrone R. Castro, Kenneth M. Kim, Maria Sofia L. Yangzon, Carlo M. Lapid, Benedict A. Maralit, Marc Edsel C. Ayes, Jan Michael C. Yap, Jo-Hannah S. Llames, Sheila Mae M. Araiza, Kris P. Punayan, Irish Coleen A. Asin, Candice Francheska B. Tambaoan, Asia Louisa U. Chong, Karol Sophia Agape R. Padilla, Rianna Patricia S. Cruz, El King D. Morado, Joshua G…
EPI_ISL_1081833	The Lord's Grace Medical and Industrial Clinic	Philippine Genome Center	Francis A. Tablizo, Cynthia P. Saloma, Marc Jerrone R. Castro, Kenneth M. Kim, Maria Sofia L. Yangzon, Carlo M. Lapid, Benedict A. Maralit, Marc Edsel C. Ayes, Jan Michael C. Yap, Jo-Hannah S. Llames, Sheila Mae M. Araiza, Kris P. Punayan, Irish Coleen A. Asin, Candice Francheska B. Tambaoan, Asia Louisa U. Chong, Karol Sophia Agape R. Padilla, Rianna Patricia S. Cruz, El King D. Morado, Joshua G…
EPI_ISL_1081839	The Lord's Grace Medical and Industrial Clinic	Philippine Genome Center	Francis A. Tablizo, Cynthia P. Saloma, Marc Jerrone R. Castro, Kenneth M. Kim, Maria Sofia L. Yangzon, Carlo M. Lapid, Benedict A. Maralit, Marc Edsel C. Ayes, Jan Michael C. Yap, Jo-Hannah S. Llames, Sheila Mae M. Araiza, Kris P. Punayan, Irish Coleen A. Asin, Candice Francheska B. Tambaoan, Asia Louisa U. Chong, Karol Sophia Agape R. Padilla, Rianna Patricia S. Cruz, El King D. Morado, Joshua G…
EPI_ISL_1081840	Davao One World	Philippine Genome Center	Francis A. Tablizo, Cynthia P. Saloma, Marc Jerrone R. Castro, Kenneth M. Kim, Maria Sofia L. Yangzon, Carlo M. Lapid, Benedict A. Maralit, Marc Edsel C. Ayes, Jan Michael C. Yap, Jo-Hannah S. Llames, Sheila Mae M. Araiza, Kris P. Punayan, Irish Coleen A. Asin, Candice Francheska B. Tambaoan, Asia Louisa U. Chong, Karol Sophia Agape R. Padilla, Rianna Patricia S. Cruz, El King D. Morado, Joshua G…
EPI_ISL_1081841	The Lord's Grace Medical and Industrial Clinic	Philippine Genome Center	Francis A. Tablizo, Cynthia P. Saloma, Marc Jerrone R. Castro, Kenneth M. Kim, Maria Sofia L. Yangzon, Carlo M. Lapid, Benedict A. Maralit, Marc Edsel C. Ayes, Jan Michael C. Yap, Jo-Hannah S. Llames, Sheila Mae M. Araiza, Kris P. Punayan, Irish Coleen A. Asin, Candice Francheska B. Tambaoan, Asia Louisa U. Chong, Karol Sophia Agape R. Padilla, Rianna Patricia S. Cruz, El King D. Morado, Joshua G…
EPI_ISL_1086879	Quest Diagnostics Incorporated	Respiratory Viruses Branch, Division of Viral Diseases, Centers for Disease Control and Prevention	Peter W. Cook, Dakota Howard, Dhwani Batra, Ben L. Rambo-Martin, S. H. Rosenthal, A. Gerasimova, R. M. Kagan, B. Anderson, M. Hua, Y. Liu, L.E. Bernstein, K.E. Livingston, A. Perez, I. A. Shlyakhter, R. V. Rolando, R. Owen, P. Tanpaiboon, F. Lacbawan, Clinton R. Paden, Suxiang Tong, Duncan MacCannell
EPI_ISL_1094782	IN State Department of Health Laboratory Services	Respiratory Viruses Branch, Division of Viral Diseases, Centers for Disease Control and Prevention	Krista Queen, Yan Li, Ying Tao, Jing Zhang, Anna Uehara, Anna Montmayeur, Clinton R. Paden, Peter W. Cook, Rachel Marine, Mili Sheth, Jasmine Padilla, Sarah Nobles, Mark Burroughs, Lori Rowe, Haibin Wang, Ben L. Rambo-Martin, Dhwani Batra, Justin Lee, Suxiang Tong
EPI_ISL_1094789	IN State Department of Health Laboratory Services	Respiratory Viruses Branch, Division of Viral Diseases, Centers for Disease Control and Prevention	Krista Queen, Yan Li, Ying Tao, Jing Zhang, Anna Uehara, Anna Montmayeur, Clinton R. Paden, Peter W. Cook, Rachel Marine, Mili Sheth, Jasmine Padilla, Sarah Nobles, Mark Burroughs, Lori Rowe, Haibin Wang, Ben L. Rambo-Martin, Dhwani Batra, Justin Lee, Suxiang Tong
EPI_ISL_1114629	Quest Diagnostics Incorporated	Respiratory Viruses Branch, Division of Viral Diseases, Centers for Disease Control and Prevention	Peter W. Cook, Dakota Howard, Dhwani Batra, Ben L. Rambo-Martin, S. H. Rosenthal, A. Gerasimova, R. M. Kagan, B. Anderson, M. Hua, Y. Liu, L.E. Bernstein, K.E. Livingston, A. Perez, I. A. Shlyakhter, R. V. Rolando, R. Owen, P. Tanpaiboon, F. Lacbawan, Clinton R. Paden, Suxiang Tong, Duncan MacCannell
EPI_ISL_1117454	RS Trimitra, Bogor, West java	Biosafety Level-3 Laboratory, Indonesian Institute of Sciences (LIPI)	Sri Swasthikawati, Linda Sukmarini, Idris, Masrukhin, Alfi T. Fathurahman, Ruby Setiawan, Ratih Asmana Ningrum, Sugiyono Saputra
EPI_ISL_1117592	Melania Hospital, Bagor , West Java	Biosafety Level-3 Laboratory, Indonesian Institute of Sciences (LIPI)	Anik Budhi Dharmayanthi, Ade Andriani, Hariyatun, Asep M. Ridwanuloh, Syam Budi Iryanto, Eko Wahyu Putro, Gita Syahputra, Susanti, Inswasti Cahyani, Matthew W. Loose, Mohammad Ilyas, Wien Kusharyoto
EPI_ISL_1118216	National Institute of Health Research and Development	National Institute of Health Research and Development	Hana Apsari Pawestri, Subangkit, Kartika Dewi Puspa, Arie Ardiansyah Nugraha, Hartanti Dian Ikawati, Krisna Nur Andriana Pangesti, Yuni Rukminiati, Ririn Ramadhany, Agustiningsih, Kindi Adam, Holy Arif Wibowo, Triyani Soekarso, Ni Ketut Susilarini, Nurika Hariastuti, Ully Alfi Nikmah, Reni Herman, Nike Susanti, Herna, Tati Febriyanti, Natalie Laurencia Kipuw, Fauzul Muna, Irene Lorinda Indalao, N…
EPI_ISL_1122426	Cebu TB Reference Laboratory	Philippine Genome Center	Francis A. Tablizo, Kenneth M. Kim, Carlo M. Lapid, Marc Jerrone R. Castro, Maria Sofia L. Yangzon, Benedict A. Maralit, Marc Edsel C. Ayes, Eva Maria Cutiongco-de la Paz, Alethea R. de Guzman, Jan Michael C. Yap, Jo-Hannah S. Llames, Sheila Mae M. Araiza, Kris P. Punayan, Irish Coleen A. Asin, Candice Francheska B. Tambaoan, Asia Louisa U. Chong, Karol Sophia Agape R. Padilla, Rianna Patricia S.…
EPI_ISL_1122427	Cebu TB Reference Laboratory	Philippine Genome Center	Francis A. Tablizo, Kenneth M. Kim, Carlo M. Lapid, Marc Jerrone R. Castro, Maria Sofia L. Yangzon, Benedict A. Maralit, Marc Edsel C. Ayes, Eva Maria Cutiongco-de la Paz, Alethea R. de Guzman, Jan Michael C. Yap, Jo-Hannah S. Llames, Sheila Mae M. Araiza, Kris P. Punayan, Irish Coleen A. Asin, Candice Francheska B. Tambaoan, Asia Louisa U. Chong, Karol Sophia Agape R. Padilla, Rianna Patricia S.…
EPI_ISL_1122428	Cebu TB Reference Laboratory	Philippine Genome Center	Francis A. Tablizo, Kenneth M. Kim, Carlo M. Lapid, Marc Jerrone R. Castro, Maria Sofia L. Yangzon, Benedict A. Maralit, Marc Edsel C. Ayes, Eva Maria Cutiongco-de la Paz, Alethea R. de Guzman, Jan Michael C. Yap, Jo-Hannah S. Llames, Sheila Mae M. Araiza, Kris P. Punayan, Irish Coleen A. Asin, Candice Francheska B. Tambaoan, Asia Louisa U. Chong, Karol Sophia Agape R. Padilla, Rianna Patricia S.…
EPI_ISL_1122429	Cebu TB Reference Laboratory	Philippine Genome Center	Francis A. Tablizo, Kenneth M. Kim, Carlo M. Lapid, Marc Jerrone R. Castro, Maria Sofia L. Yangzon, Benedict A. Maralit, Marc Edsel C. Ayes, Eva Maria Cutiongco-de la Paz, Alethea R. de Guzman, Jan Michael C. Yap, Jo-Hannah S. Llames, Sheila Mae M. Araiza, Kris P. Punayan, Irish Coleen A. Asin, Candice Francheska B. Tambaoan, Asia Louisa U. Chong, Karol Sophia Agape R. Padilla, Rianna Patricia S.…
EPI_ISL_1122430	Cebu TB Reference Laboratory	Philippine Genome Center	Francis A. Tablizo, Kenneth M. Kim, Carlo M. Lapid, Marc Jerrone R. Castro, Maria Sofia L. Yangzon, Benedict A. Maralit, Marc Edsel C. Ayes, Eva Maria Cutiongco-de la Paz, Alethea R. de Guzman, Jan Michael C. Yap, Jo-Hannah S. Llames, Sheila Mae M. Araiza, Kris P. Punayan, Irish Coleen A. Asin, Candice Francheska B. Tambaoan, Asia Louisa U. Chong, Karol Sophia Agape R. Padilla, Rianna Patricia S.…
EPI_ISL_1122431	Cebu TB Reference Laboratory	Philippine Genome Center	Francis A. Tablizo, Kenneth M. Kim, Carlo M. Lapid, Marc Jerrone R. Castro, Maria Sofia L. Yangzon, Benedict A. Maralit, Marc Edsel C. Ayes, Eva Maria Cutiongco-de la Paz, Alethea R. de Guzman, Jan Michael C. Yap, Jo-Hannah S. Llames, Sheila Mae M. Araiza, Kris P. Punayan, Irish Coleen A. Asin, Candice Francheska B. Tambaoan, Asia Louisa U. Chong, Karol Sophia Agape R. Padilla, Rianna Patricia S.…
EPI_ISL_1122432	Cebu TB Reference Laboratory	Philippine Genome Center	Francis A. Tablizo, Kenneth M. Kim, Carlo M. Lapid, Marc Jerrone R. Castro, Maria Sofia L. Yangzon, Benedict A. Maralit, Marc Edsel C. Ayes, Eva Maria Cutiongco-de la Paz, Alethea R. de Guzman, Jan Michael C. Yap, Jo-Hannah S. Llames, Sheila Mae M. Araiza, Kris P. Punayan, Irish Coleen A. Asin, Candice Francheska B. Tambaoan, Asia Louisa U. Chong, Karol Sophia Agape R. Padilla, Rianna Patricia S.…
EPI_ISL_1122433	Cebu TB Reference Laboratory	Philippine Genome Center	Francis A. Tablizo, Kenneth M. Kim, Carlo M. Lapid, Marc Jerrone R. Castro, Maria Sofia L. Yangzon, Benedict A. Maralit, Marc Edsel C. Ayes, Eva Maria Cutiongco-de la Paz, Alethea R. de Guzman, Jan Michael C. Yap, Jo-Hannah S. Llames, Sheila Mae M. Araiza, Kris P. Punayan, Irish Coleen A. Asin, Candice Francheska B. Tambaoan, Asia Louisa U. Chong, Karol Sophia Agape R. Padilla, Rianna Patricia S.…
EPI_ISL_1122434	Cebu TB Reference Laboratory	Philippine Genome Center	Francis A. Tablizo, Kenneth M. Kim, Carlo M. Lapid, Marc Jerrone R. Castro, Maria Sofia L. Yangzon, Benedict A. Maralit, Marc Edsel C. Ayes, Eva Maria Cutiongco-de la Paz, Alethea R. de Guzman, Jan Michael C. Yap, Jo-Hannah S. Llames, Sheila Mae M. Araiza, Kris P. Punayan, Irish Coleen A. Asin, Candice Francheska B. Tambaoan, Asia Louisa U. Chong, Karol Sophia Agape R. Padilla, Rianna Patricia S.…
EPI_ISL_1122435	Cebu TB Reference Laboratory	Philippine Genome Center	Francis A. Tablizo, Kenneth M. Kim, Carlo M. Lapid, Marc Jerrone R. Castro, Maria Sofia L. Yangzon, Benedict A. Maralit, Marc Edsel C. Ayes, Eva Maria Cutiongco-de la Paz, Alethea R. de Guzman, Jan Michael C. Yap, Jo-Hannah S. Llames, Sheila Mae M. Araiza, Kris P. Punayan, Irish Coleen A. Asin, Candice Francheska B. Tambaoan, Asia Louisa U. Chong, Karol Sophia Agape R. Padilla, Rianna Patricia S.…
EPI_ISL_1122436	Cebu TB Reference Laboratory	Philippine Genome Center	Francis A. Tablizo, Kenneth M. Kim, Carlo M. Lapid, Marc Jerrone R. Castro, Maria Sofia L. Yangzon, Benedict A. Maralit, Marc Edsel C. Ayes, Eva Maria Cutiongco-de la Paz, Alethea R. de Guzman, Jan Michael C. Yap, Jo-Hannah S. Llames, Sheila Mae M. Araiza, Kris P. Punayan, Irish Coleen A. Asin, Candice Francheska B. Tambaoan, Asia Louisa U. Chong, Karol Sophia Agape R. Padilla, Rianna Patricia S.…
EPI_ISL_1122437	Cebu TB Reference Laboratory	Philippine Genome Center	Francis A. Tablizo, Kenneth M. Kim, Carlo M. Lapid, Marc Jerrone R. Castro, Maria Sofia L. Yangzon, Benedict A. Maralit, Marc Edsel C. Ayes, Eva Maria Cutiongco-de la Paz, Alethea R. de Guzman, Jan Michael C. Yap, Jo-Hannah S. Llames, Sheila Mae M. Araiza, Kris P. Punayan, Irish Coleen A. Asin, Candice Francheska B. Tambaoan, Asia Louisa U. Chong, Karol Sophia Agape R. Padilla, Rianna Patricia S.…
EPI_ISL_1122438	Cebu TB Reference Laboratory	Philippine Genome Center	Francis A. Tablizo, Kenneth M. Kim, Carlo M. Lapid, Marc Jerrone R. Castro, Maria Sofia L. Yangzon, Benedict A. Maralit, Marc Edsel C. Ayes, Eva Maria Cutiongco-de la Paz, Alethea R. de Guzman, Jan Michael C. Yap, Jo-Hannah S. Llames, Sheila Mae M. Araiza, Kris P. Punayan, Irish Coleen A. Asin, Candice Francheska B. Tambaoan, Asia Louisa U. Chong, Karol Sophia Agape R. Padilla, Rianna Patricia S.…
EPI_ISL_1122439	Cebu TB Reference Laboratory	Philippine Genome Center	Francis A. Tablizo, Kenneth M. Kim, Carlo M. Lapid, Marc Jerrone R. Castro, Maria Sofia L. Yangzon, Benedict A. Maralit, Marc Edsel C. Ayes, Eva Maria Cutiongco-de la Paz, Alethea R. de Guzman, Jan Michael C. Yap, Jo-Hannah S. Llames, Sheila Mae M. Araiza, Kris P. Punayan, Irish Coleen A. Asin, Candice Francheska B. Tambaoan, Asia Louisa U. Chong, Karol Sophia Agape R. Padilla, Rianna Patricia S.…
EPI_ISL_1122440	Cebu TB Reference Laboratory	Philippine Genome Center	Francis A. Tablizo, Kenneth M. Kim, Carlo M. Lapid, Marc Jerrone R. Castro, Maria Sofia L. Yangzon, Benedict A. Maralit, Marc Edsel C. Ayes, Eva Maria Cutiongco-de la Paz, Alethea R. de Guzman, Jan Michael C. Yap, Jo-Hannah S. Llames, Sheila Mae M. Araiza, Kris P. Punayan, Irish Coleen A. Asin, Candice Francheska B. Tambaoan, Asia Louisa U. Chong, Karol Sophia Agape R. Padilla, Rianna Patricia S.…
EPI_ISL_1122441	Cebu TB Reference Laboratory	Philippine Genome Center	Francis A. Tablizo, Kenneth M. Kim, Carlo M. Lapid, Marc Jerrone R. Castro, Maria Sofia L. Yangzon, Benedict A. Maralit, Marc Edsel C. Ayes, Eva Maria Cutiongco-de la Paz, Alethea R. de Guzman, Jan Michael C. Yap, Jo-Hannah S. Llames, Sheila Mae M. Araiza, Kris P. Punayan, Irish Coleen A. Asin, Candice Francheska B. Tambaoan, Asia Louisa U. Chong, Karol Sophia Agape R. Padilla, Rianna Patricia S.…
EPI_ISL_1122442	Cebu TB Reference Laboratory	Philippine Genome Center	Francis A. Tablizo, Kenneth M. Kim, Carlo M. Lapid, Marc Jerrone R. Castro, Maria Sofia L. Yangzon, Benedict A. Maralit, Marc Edsel C. Ayes, Eva Maria Cutiongco-de la Paz, Alethea R. de Guzman, Jan Michael C. Yap, Jo-Hannah S. Llames, Sheila Mae M. Araiza, Kris P. Punayan, Irish Coleen A. Asin, Candice Francheska B. Tambaoan, Asia Louisa U. Chong, Karol Sophia Agape R. Padilla, Rianna Patricia S.…
EPI_ISL_1122443	Cebu TB Reference Laboratory	Philippine Genome Center	Francis A. Tablizo, Kenneth M. Kim, Carlo M. Lapid, Marc Jerrone R. Castro, Maria Sofia L. Yangzon, Benedict A. Maralit, Marc Edsel C. Ayes, Eva Maria Cutiongco-de la Paz, Alethea R. de Guzman, Jan Michael C. Yap, Jo-Hannah S. Llames, Sheila Mae M. Araiza, Kris P. Punayan, Irish Coleen A. Asin, Candice Francheska B. Tambaoan, Asia Louisa U. Chong, Karol Sophia Agape R. Padilla, Rianna Patricia S.…
EPI_ISL_1122444	Cebu TB Reference Laboratory	Philippine Genome Center	Francis A. Tablizo, Kenneth M. Kim, Carlo M. Lapid, Marc Jerrone R. Castro, Maria Sofia L. Yangzon, Benedict A. Maralit, Marc Edsel C. Ayes, Eva Maria Cutiongco-de la Paz, Alethea R. de Guzman, Jan Michael C. Yap, Jo-Hannah S. Llames, Sheila Mae M. Araiza, Kris P. Punayan, Irish Coleen A. Asin, Candice Francheska B. Tambaoan, Asia Louisa U. Chong, Karol Sophia Agape R. Padilla, Rianna Patricia S.…
EPI_ISL_1122445	Cebu TB Reference Laboratory	Philippine Genome Center	Francis A. Tablizo, Kenneth M. Kim, Carlo M. Lapid, Marc Jerrone R. Castro, Maria Sofia L. Yangzon, Benedict A. Maralit, Marc Edsel C. Ayes, Eva Maria Cutiongco-de la Paz, Alethea R. de Guzman, Jan Michael C. Yap, Jo-Hannah S. Llames, Sheila Mae M. Araiza, Kris P. Punayan, Irish Coleen A. Asin, Candice Francheska B. Tambaoan, Asia Louisa U. Chong, Karol Sophia Agape R. Padilla, Rianna Patricia S.…
EPI_ISL_1122446	Cebu TB Reference Laboratory	Philippine Genome Center	Francis A. Tablizo, Kenneth M. Kim, Carlo M. Lapid, Marc Jerrone R. Castro, Maria Sofia L. Yangzon, Benedict A. Maralit, Marc Edsel C. Ayes, Eva Maria Cutiongco-de la Paz, Alethea R. de Guzman, Jan Michael C. Yap, Jo-Hannah S. Llames, Sheila Mae M. Araiza, Kris P. Punayan, Irish Coleen A. Asin, Candice Francheska B. Tambaoan, Asia Louisa U. Chong, Karol Sophia Agape R. Padilla, Rianna Patricia S.…
EPI_ISL_1122447	Cebu TB Reference Laboratory	Philippine Genome Center	Francis A. Tablizo, Kenneth M. Kim, Carlo M. Lapid, Marc Jerrone R. Castro, Maria Sofia L. Yangzon, Benedict A. Maralit, Marc Edsel C. Ayes, Eva Maria Cutiongco-de la Paz, Alethea R. de Guzman, Jan Michael C. Yap, Jo-Hannah S. Llames, Sheila Mae M. Araiza, Kris P. Punayan, Irish Coleen A. Asin, Candice Francheska B. Tambaoan, Asia Louisa U. Chong, Karol Sophia Agape R. Padilla, Rianna Patricia S.…
EPI_ISL_1122448	Cebu TB Reference Laboratory	Philippine Genome Center	Francis A. Tablizo, Kenneth M. Kim, Carlo M. Lapid, Marc Jerrone R. Castro, Maria Sofia L. Yangzon, Benedict A. Maralit, Marc Edsel C. Ayes, Eva Maria Cutiongco-de la Paz, Alethea R. de Guzman, Jan Michael C. Yap, Jo-Hannah S. Llames, Sheila Mae M. Araiza, Kris P. Punayan, Irish Coleen A. Asin, Candice Francheska B. Tambaoan, Asia Louisa U. Chong, Karol Sophia Agape R. Padilla, Rianna Patricia S.…
EPI_ISL_1122449	Cebu TB Reference Laboratory	Philippine Genome Center	Francis A. Tablizo, Kenneth M. Kim, Carlo M. Lapid, Marc Jerrone R. Castro, Maria Sofia L. Yangzon, Benedict A. Maralit, Marc Edsel C. Ayes, Eva Maria Cutiongco-de la Paz, Alethea R. de Guzman, Jan Michael C. Yap, Jo-Hannah S. Llames, Sheila Mae M. Araiza, Kris P. Punayan, Irish Coleen A. Asin, Candice Francheska B. Tambaoan, Asia Louisa U. Chong, Karol Sophia Agape R. Padilla, Rianna Patricia S.…
EPI_ISL_1122450	Cebu TB Reference Laboratory	Philippine Genome Center	Francis A. Tablizo, Kenneth M. Kim, Carlo M. Lapid, Marc Jerrone R. Castro, Maria Sofia L. Yangzon, Benedict A. Maralit, Marc Edsel C. Ayes, Eva Maria Cutiongco-de la Paz, Alethea R. de Guzman, Jan Michael C. Yap, Jo-Hannah S. Llames, Sheila Mae M. Araiza, Kris P. Punayan, Irish Coleen A. Asin, Candice Francheska B. Tambaoan, Asia Louisa U. Chong, Karol Sophia Agape R. Padilla, Rianna Patricia S.…
EPI_ISL_1122451	Cebu TB Reference Laboratory	Philippine Genome Center	Francis A. Tablizo, Kenneth M. Kim, Carlo M. Lapid, Marc Jerrone R. Castro, Maria Sofia L. Yangzon, Benedict A. Maralit, Marc Edsel C. Ayes, Eva Maria Cutiongco-de la Paz, Alethea R. de Guzman, Jan Michael C. Yap, Jo-Hannah S. Llames, Sheila Mae M. Araiza, Kris P. Punayan, Irish Coleen A. Asin, Candice Francheska B. Tambaoan, Asia Louisa U. Chong, Karol Sophia Agape R. Padilla, Rianna Patricia S.…
EPI_ISL_1122452	Cebu TB Reference Laboratory	Philippine Genome Center	Francis A. Tablizo, Kenneth M. Kim, Carlo M. Lapid, Marc Jerrone R. Castro, Maria Sofia L. Yangzon, Benedict A. Maralit, Marc Edsel C. Ayes, Eva Maria Cutiongco-de la Paz, Alethea R. de Guzman, Jan Michael C. Yap, Jo-Hannah S. Llames, Sheila Mae M. Araiza, Kris P. Punayan, Irish Coleen A. Asin, Candice Francheska B. Tambaoan, Asia Louisa U. Chong, Karol Sophia Agape R. Padilla, Rianna Patricia S.…
EPI_ISL_1122453	Cebu TB Reference Laboratory	Philippine Genome Center	Francis A. Tablizo, Kenneth M. Kim, Carlo M. Lapid, Marc Jerrone R. Castro, Maria Sofia L. Yangzon, Benedict A. Maralit, Marc Edsel C. Ayes, Eva Maria Cutiongco-de la Paz, Alethea R. de Guzman, Jan Michael C. Yap, Jo-Hannah S. Llames, Sheila Mae M. Araiza, Kris P. Punayan, Irish Coleen A. Asin, Candice Francheska B. Tambaoan, Asia Louisa U. Chong, Karol Sophia Agape R. Padilla, Rianna Patricia S.…
EPI_ISL_1122454	Cebu TB Reference Laboratory	Philippine Genome Center	Francis A. Tablizo, Kenneth M. Kim, Carlo M. Lapid, Marc Jerrone R. Castro, Maria Sofia L. Yangzon, Benedict A. Maralit, Marc Edsel C. Ayes, Eva Maria Cutiongco-de la Paz, Alethea R. de Guzman, Jan Michael C. Yap, Jo-Hannah S. Llames, Sheila Mae M. Araiza, Kris P. Punayan, Irish Coleen A. Asin, Candice Francheska B. Tambaoan, Asia Louisa U. Chong, Karol Sophia Agape R. Padilla, Rianna Patricia S.…
EPI_ISL_1122455	Southern Philippines Medical Center	Philippine Genome Center	Francis A. Tablizo, Kenneth M. Kim, Carlo M. Lapid, Marc Jerrone R. Castro, Maria Sofia L. Yangzon, Benedict A. Maralit, Marc Edsel C. Ayes, Eva Maria Cutiongco-de la Paz, Alethea R. de Guzman, Jan Michael C. Yap, Jo-Hannah S. Llames, Sheila Mae M. Araiza, Kris P. Punayan, Irish Coleen A. Asin, Candice Francheska B. Tambaoan, Asia Louisa U. Chong, Karol Sophia Agape R. Padilla, Rianna Patricia S.…
EPI_ISL_1122456	Manila Doctors Hospital	Philippine Genome Center	Francis A. Tablizo, Kenneth M. Kim, Carlo M. Lapid, Marc Jerrone R. Castro, Maria Sofia L. Yangzon, Benedict A. Maralit, Marc Edsel C. Ayes, Eva Maria Cutiongco-de la Paz, Alethea R. de Guzman, Jan Michael C. Yap, Jo-Hannah S. Llames, Sheila Mae M. Araiza, Kris P. Punayan, Irish Coleen A. Asin, Candice Francheska B. Tambaoan, Asia Louisa U. Chong, Karol Sophia Agape R. Padilla, Rianna Patricia S.…
EPI_ISL_1122457	Hi-Precision Diagnostics	Philippine Genome Center	Francis A. Tablizo, Kenneth M. Kim, Carlo M. Lapid, Marc Jerrone R. Castro, Maria Sofia L. Yangzon, Benedict A. Maralit, Marc Edsel C. Ayes, Eva Maria Cutiongco-de la Paz, Alethea R. de Guzman, Jan Michael C. Yap, Jo-Hannah S. Llames, Sheila Mae M. Araiza, Kris P. Punayan, Irish Coleen A. Asin, Candice Francheska B. Tambaoan, Asia Louisa U. Chong, Karol Sophia Agape R. Padilla, Rianna Patricia S.…
EPI_ISL_1122458	The Lord's Grace Medical and Industrial Clinic	Philippine Genome Center	Francis A. Tablizo, Kenneth M. Kim, Carlo M. Lapid, Marc Jerrone R. Castro, Maria Sofia L. Yangzon, Benedict A. Maralit, Marc Edsel C. Ayes, Eva Maria Cutiongco-de la Paz, Alethea R. de Guzman, Jan Michael C. Yap, Jo-Hannah S. Llames, Sheila Mae M. Araiza, Kris P. Punayan, Irish Coleen A. Asin, Candice Francheska B. Tambaoan, Asia Louisa U. Chong, Karol Sophia Agape R. Padilla, Rianna Patricia S.…
EPI_ISL_1129256	VRDL, IGGMC, Nagpur	Indian Council of Medical Research-National Institute of Virology,¬†Microbial Containment Complex	Pragya D. Yadav, Sharmila Raut
EPI_ISL_1129264	VRDL, IGGMC, Nagpur	Indian Council of Medical Research-National Institute of Virology,¬†Microbial Containment Complex	Pragya D. Yadav, Sharmila Raut
EPI_ISL_1129278	Indian Council of Medical Research-National Institute of Virology,¬†Pune	Indian Council of Medical Research-National Institute of Virology,¬†Microbial Containment Complex	Pragya D. Yadav
EPI_ISL_1137601	RS PMI, Bogor, West Java	Biosafety Level-3 Laboratory, Indonesian Institute of Sciences (LIPI)	Anik Budhi Dharmayanthi, Ade Andriani, Hariyatun, Asep M. Ridwanuloh, Syam Budi Iryanto, Eko Wahyu Putro, Gita Syahputra, Susanti, Inswasti Cahyani, Matthew W. Loose, Mohammad Ilyas, Wien Kusharyoto
EPI_ISL_1138882	RMRC, Bhubaneshwar	Indian Council of Medical Research-National Institute of Virology,¬†Microbial Containment Complex	Pragya D. Yadav, Jyotirmayee Turuk
EPI_ISL_1139000	Rajendra Institute of Medical Sciences, Ranchi, Jharkhand	Indian Council of Medical Research-National Institute of Virology, Microbial Containment Complex	Pragya D. Yadav, Manoj Kumar
EPI_ISL_1159389	Darmo Hospital	Institute of Tropical Disease, Universitas Airlangga	Jezzy R Dewantari, Rima R Prasetya, Krisnoadi Rahardjo, Aldise M Nastri, Sulung Budianto, Gatot Soegiarto, Laksmi Wulandari, Resti Yudhawati, Soetjipto, Yasuko Mori, Maria I Lusida, Kazufumi Shimizu
EPI_ISL_1159439	Quest Diagnostics Incorporated	Respiratory Viruses Branch, Division of Viral Diseases, Centers for Disease Control and Prevention	Peter W. Cook, Dakota Howard, Dhwani Batra, Ben L. Rambo-Martin, S. H. Rosenthal, A. Gerasimova, R. M. Kagan, B. Anderson, M. Hua, Y. Liu, L.E. Bernstein, K.E. Livingston, A. Perez, I. A. Shlyakhter, R. V. Rolando, R. Owen, P. Tanpaiboon, F. Lacbawan, Clinton R. Paden, Suxiang Tong, Duncan MacCannell
EPI_ISL_1160783	Laboratory Corporation of America	Respiratory Viruses Branch, Division of Viral Diseases, Centers for Disease Control and Prevention	Peter W. Cook, Dakota Howard, Dhwani Batra, Ben L. Rambo-Martin, Minoo Agarwal, Eyad Almasri Debbie Boles, Ayla Burns, Nuthawin Charoensri, Oren Cohen, Susan Countryman, Mary Ann Cristobal, Bobbi Croy, Suzanne Dale, Hrushikesh Deshmukh, Amanda Douglas, Vincent Drouillon, Marcia Eisenberg, Howard Engler, Rama Ghatti, Prashant Gupta, Susan Hicks, Jake Humphrey, Lax Iyer, Manoj Jain, Mohan Kolli, Br…
EPI_ISL_1160955	Laboratory Corporation of America	Respiratory Viruses Branch, Division of Viral Diseases, Centers for Disease Control and Prevention	Peter W. Cook, Dakota Howard, Dhwani Batra, Ben L. Rambo-Martin, Minoo Agarwal, Eyad Almasri Debbie Boles, Ayla Burns, Nuthawin Charoensri, Oren Cohen, Susan Countryman, Mary Ann Cristobal, Bobbi Croy, Suzanne Dale, Hrushikesh Deshmukh, Amanda Douglas, Vincent Drouillon, Marcia Eisenberg, Howard Engler, Rama Ghatti, Prashant Gupta, Susan Hicks, Jake Humphrey, Lax Iyer, Manoj Jain, Mohan Kolli, Br…
EPI_ISL_1160958	Laboratory Corporation of America	Respiratory Viruses Branch, Division of Viral Diseases, Centers for Disease Control and Prevention	Peter W. Cook, Dakota Howard, Dhwani Batra, Ben L. Rambo-Martin, Minoo Agarwal, Eyad Almasri Debbie Boles, Ayla Burns, Nuthawin Charoensri, Oren Cohen, Susan Countryman, Mary Ann Cristobal, Bobbi Croy, Suzanne Dale, Hrushikesh Deshmukh, Amanda Douglas, Vincent Drouillon, Marcia Eisenberg, Howard Engler, Rama Ghatti, Prashant Gupta, Susan Hicks, Jake Humphrey, Lax Iyer, Manoj Jain, Mohan Kolli, Br…
EPI_ISL_1161386	Laboratory Corporation of America	Respiratory Viruses Branch, Division of Viral Diseases, Centers for Disease Control and Prevention	Peter W. Cook, Dakota Howard, Dhwani Batra, Ben L. Rambo-Martin, Minoo Agarwal, Eyad Almasri Debbie Boles, Ayla Burns, Nuthawin Charoensri, Oren Cohen, Susan Countryman, Mary Ann Cristobal, Bobbi Croy, Suzanne Dale, Hrushikesh Deshmukh, Amanda Douglas, Vincent Drouillon, Marcia Eisenberg, Howard Engler, Rama Ghatti, Prashant Gupta, Susan Hicks, Jake Humphrey, Lax Iyer, Manoj Jain, Mohan Kolli, Br…
EPI_ISL_1162242	Laboratory Corporation of America	Respiratory Viruses Branch, Division of Viral Diseases, Centers for Disease Control and Prevention	Peter W. Cook, Dakota Howard, Dhwani Batra, Ben L. Rambo-Martin, Minoo Agarwal, Eyad Almasri Debbie Boles, Ayla Burns, Nuthawin Charoensri, Oren Cohen, Susan Countryman, Mary Ann Cristobal, Bobbi Croy, Suzanne Dale, Hrushikesh Deshmukh, Amanda Douglas, Vincent Drouillon, Marcia Eisenberg, Howard Engler, Rama Ghatti, Prashant Gupta, Susan Hicks, Jake Humphrey, Lax Iyer, Manoj Jain, Mohan Kolli, Br…
EPI_ISL_1164938	B.J. Medical College and Civil hospital	Indian Council of Medical Research-National Institute of Virology,¬†Microbial Containment Complex	Pragya D. Yadav, Disha Patel
EPI_ISL_1164940	B.J. Medical College and Civil hospital	Indian Council of Medical Research-National Institute of Virology,¬†Microbial Containment Complex	Pragya D. Yadav, Disha Patel
EPI_ISL_1165070	Siti Khodijah Hospital	Institute of Tropical Disease, Universitas Airlangga	Rima R Prasetya, Krisnoadi Rahardjo, Aldise M Nastri, Jezzy R Dewantari, Muhammad Hamdan, Gatot Soegiarto, Laksmi Wulandari, Resti Yudhawati, Yasuko Mori, Soetjipto, Kazufumi Shimizu, Maria I Lusida
EPI_ISL_1165071	Anwar Medika General Hospital	Institute of Tropical Disease, Universitas Airlangga	Kazufumi Shimizu, Krisnoadi Rahardjo, Aldise M Nastri, Jezzy R Dewantari, Rima R Prasetya, Nungky Taniasari, Gatot Soegiarto, Laksmi Wulandari, Resti Yudhawati, Yasuko Mori, Soetjipto, Maria I Lusida
EPI_ISL_1165072	Institute of Tropical Disease	Institute of Tropical Disease, Universitas Airlangga	Kazufumi Shimizu, Krisnoadi Rahardjo, Aldise M Nastri, Jezzy R Dewantari, Rima R Prasetya, Gatot Soegiarto, Laksmi Wulandari, Resti Yudhawati, Yasuko Mori, Soetjipto, Maria I Lusida
EPI_ISL_1165073	Darus Syifa' Islamic Hospital	Institute of Tropical Disease, Universitas Airlangga	Kazufumi Shimizu, Krisnoadi Rahardjo, Aldise M Nastri, Jezzy R Dewantari, Rima R Prasetya, HM Faiz, Gatot Soegiarto, Laksmi Wulandari, Resti Yudhawati, Yasuko Mori, Soetjipto, Maria I Lusida
EPI_ISL_1165099	Government Medical College, Patiala, Punjab	Indian Council of Medical Research-National Institute of Virology,¬†Microbial Containment Complex	Pragya D. Yadav, Rupinder Bakshi
EPI_ISL_1165106	Government Medical College, Patiala, Punjab	Indian Council of Medical Research-National Institute of Virology,¬†Microbial Containment Complex	Pragya D. Yadav, Rupinder Bakshi
EPI_ISL_1165113	Government Medical College, Patiala, Punjab	Indian Council of Medical Research-National Institute of Virology,¬†Microbial Containment Complex	Pragya D. Yadav, Rupinder Bakshi
EPI_ISL_1165134	Government Medical College, Patiala, Punjab	Indian Council of Medical Research-National Institute of Virology,¬†Microbial Containment Complex	Pragya D. Yadav, Rupinder Bakshi
EPI_ISL_1169046	National Institute of Health Research and Development	National Institute of Health Research and Development	Hana Apsari Pawestri, Subangkit, Kartika Dewi Puspa, Arie Ardiansyah Nugraha, Hartanti Dian Ikawati, Krisna Nur Andriana Pangesti, Yuni Rukminiati, Ririn Ramadhany, Agustiningsih, Kindi Adam, Holy Arif Wibowo, Triyani Soekarso, Ni Ketut Susilarini, Nurika Hariastuti, Ully Alfi Nikmah, Reni Herman, Nike Susanti, Herna, Tati Febriyanti, Natalie Laurencia Kipuw, Fauzul Muna, Irene Lorinda Indalao, N…
EPI_ISL_1169048	BBTKLPP Banjarbaru, Kalimantan Selatan	National Institute of Health Research and Development	Vivi Setiawaty, Hana Apsari Pawestri, Subangkit, Kartika Dewi Puspa, Arie Ardiansyah Nugraha, Hartanti Dian Ikawati, Nelly Puspandari
EPI_ISL_1169058	National Institute of Health Research and Development	National Institute of Health Research and Development	Arie Ardiansyah Nugraha, Kartika Dewi Puspa, Hana Apsari Pawestri, Subangkit, , Hartanti Dian Ikawati, Krisna Nur Andriana Pangesti, Yuni Rukminiati, Ririn Ramadhany, Agustiningsih, Kindi Adam, Holy Arif Wibowo, Triyani Soekarso, Ni Ketut Susilarini, Nurika Hariastuti, Ully Alfi Nikmah, Reni Herman, Nike Susanti, Herna, Tati Febriyanti, Natalie Laurencia Kipuw, Fauzul Muna, Irene Lorinda Indalao,…
EPI_ISL_1170955	National Institute of Health Research and Development	National Institute of Health Research and Development	Yuni Rukminiati, Agustiningsih, Kindi Adam, Holy Arif Wibowo, Ririn Ramadhany, Hana Apsari Pawestri, Subangkit, Kartika Dewi Puspa, Arie Ardiansyah Nugraha, Hartanti Dian Ikawati, Krisna Nur Andriana Pangesti, Ni Ketut Susilarini, Nur Ika Hariastuti, Uly Alfi Nikmah, Mursinah, Asri Febriyani, Reni Herman, Nike Susanti, Herna, Tati Febriyanti, Natalie Laurencia Kipuw, Fauzul Muna, Irene Lorinda In…
EPI_ISL_1173173	All India Institute of Medical Science, Raipur	Indian Council of Medical Research-National Institute of Virology,¬†Microbial Containment Complex	Pragya D. Yadav, Anudita Bhargava
EPI_ISL_1173177	Indian Council of Medical Research-National Institute of Virology,¬†Banglore Unit	Indian Council of Medical Research-National Institute of Virology,¬†Microbial Containment Complex	Pragya D. Yadav, Ashok Munivenkatappa
EPI_ISL_1173187	Indian Council of Medical Research-National Institute of Virology,¬†Banglore Unit	Indian Council of Medical Research-National Institute of Virology,¬†Microbial Containment Complex	Pragya D. Yadav, Ashok Munivenkatappa
EPI_ISL_1173195	Indian Council of Medical Research-National Institute of Virology,¬†Banglore Unit	Indian Council of Medical Research-National Institute of Virology,¬†Microbial Containment Complex	Pragya D. Yadav, Ashok Munivenkatappa
EPI_ISL_1180188	VRDL, GMC, Haldwani , Nainital	Indian Council of Medical Research-National Institute of Virology,¬†Microbial Containment Complex	Pragya D. Yadav, Vinita Rawat
EPI_ISL_1180205	VRDL, GMC, Haldwani , Nainital	Indian Council of Medical Research-National Institute of Virology,¬†Microbial Containment Complex	Pragya D. Yadav, Vinita Rawat
EPI_ISL_1184203	Indiana Animal Disease Diagnostic Laboratory	Carpi Laboratory - Purdue University	Jack Dorman, Ilinca I Ciubotariu, Lev Gorenstein, Abebe A Fola, G Kenitra Hendrix, Rebecca P Wilkes, Giovanna Carpi
EPI_ISL_1192093	Sri Venkateswara Institute of Medical Sciences SVIMS, Tirupati	Indian Council of Medical Research-National Institute of Virology,¬†Microbial Containment Complex	Pragya D. Yadav, Usha Kalawat
EPI_ISL_1192121	Sri Venkateswara Institute of Medical Sciences SVIMS, Tirupati	Indian Council of Medical Research-National Institute of Virology,¬†Microbial Containment Complex	Pragya D. Yadav, Usha Kalawat
EPI_ISL_1192151	Viral Research and Diagnostic Laboratory, Dr. R.P. Govt. Medical College,Kangra	Indian Council of Medical Research-National Institute of Virology,¬†Microbial Containment Complex	Pragya D. Yadav, S.C. Jaryal
EPI_ISL_1192158	Viral Research and Diagnostic Laboratory, Dr. R.P. Govt. Medical College,Kangra	Indian Council of Medical Research-National Institute of Virology,¬†Microbial Containment Complex	Pragya D. Yadav, S.C. Jaryal
EPI_ISL_1201050	Indian Council of Medical Research-National Institute of Virology, Kerala Unit	Indian Council of Medical Research-National Institute of Virology, Microbial Containment Complex	Pragya D. Yadav, A.P Sugunan
EPI_ISL_1201074	Indian Council of Medical Research-National Institute of Virology, Kerala Unit	Indian Council of Medical Research-National Institute of Virology, Microbial Containment Complex	Pragya D. Yadav, A.P Sugunan
EPI_ISL_1201080	Indian Council of Medical Research-National Institute of Virology, Kerala Unit	Indian Council of Medical Research-National Institute of Virology, Microbial Containment Complex	Pragya D. Yadav, A.P Sugunan
EPI_ISL_1201083	Indian Council of Medical Research-National Institute of Virology, Kerala Unit	Indian Council of Medical Research-National Institute of Virology, Microbial Containment Complex	Pragya D. Yadav, A.P Sugunan
EPI_ISL_1201091	Indian Council of Medical Research-National Institute of Virology, Kerala Unit	Indian Council of Medical Research-National Institute of Virology, Microbial Containment Complex	Pragya D. Yadav, A.P Sugunan
EPI_ISL_1201097	Indian Council of Medical Research-National Institute of Virology, Kerala Unit	Indian Council of Medical Research-National Institute of Virology, Microbial Containment Complex	Pragya D. Yadav, A.P Sugunan
EPI_ISL_1201112	Indian Council of Medical Research-National Institute of Virology, Kerala Unit	Indian Council of Medical Research-National Institute of Virology, Microbial Containment Complex	Pragya D. Yadav, A.P Sugunan
EPI_ISL_1213504	Bohol Containerized PCR Laboratory	Philippine Genome Center	Francis A. Tablizo, Kenneth M. Kim, Carlo M. Lapid, Marc Jerrone R. Castro, Maria Sofia L. Yangzon, Benedict A. Maralit, Marc Edsel C. Ayes, Eva Maria Cutiongco-de la Paz, Alethea R. de Guzman, Jan Michael C. Yap, Jo-Hannah S. Llames, Sheila Mae M. Araiza, Kris P. Punayan, Irish Coleen A. Asin, Candice Francheska B. Tambaoan, Asia Louisa U. Chong, Karol Sophia Agape R. Padilla, Rianna Patricia S.…
EPI_ISL_1213506	Bohol Containerized PCR Laboratory	Philippine Genome Center	Francis A. Tablizo, Kenneth M. Kim, Carlo M. Lapid, Marc Jerrone R. Castro, Maria Sofia L. Yangzon, Benedict A. Maralit, Marc Edsel C. Ayes, Eva Maria Cutiongco-de la Paz, Alethea R. de Guzman, Jan Michael C. Yap, Jo-Hannah S. Llames, Sheila Mae M. Araiza, Kris P. Punayan, Irish Coleen A. Asin, Candice Francheska B. Tambaoan, Asia Louisa U. Chong, Karol Sophia Agape R. Padilla, Rianna Patricia S.…
EPI_ISL_1213508	Bohol Containerized PCR Laboratory	Philippine Genome Center	Francis A. Tablizo, Kenneth M. Kim, Carlo M. Lapid, Marc Jerrone R. Castro, Maria Sofia L. Yangzon, Benedict A. Maralit, Marc Edsel C. Ayes, Eva Maria Cutiongco-de la Paz, Alethea R. de Guzman, Jan Michael C. Yap, Jo-Hannah S. Llames, Sheila Mae M. Araiza, Kris P. Punayan, Irish Coleen A. Asin, Candice Francheska B. Tambaoan, Asia Louisa U. Chong, Karol Sophia Agape R. Padilla, Rianna Patricia S.…
EPI_ISL_1213509	Bohol Containerized PCR Laboratory	Philippine Genome Center	Francis A. Tablizo, Kenneth M. Kim, Carlo M. Lapid, Marc Jerrone R. Castro, Maria Sofia L. Yangzon, Benedict A. Maralit, Marc Edsel C. Ayes, Eva Maria Cutiongco-de la Paz, Alethea R. de Guzman, Jan Michael C. Yap, Jo-Hannah S. Llames, Sheila Mae M. Araiza, Kris P. Punayan, Irish Coleen A. Asin, Candice Francheska B. Tambaoan, Asia Louisa U. Chong, Karol Sophia Agape R. Padilla, Rianna Patricia S.…
EPI_ISL_1213511	Bohol Containerized PCR Laboratory	Philippine Genome Center	Francis A. Tablizo, Kenneth M. Kim, Carlo M. Lapid, Marc Jerrone R. Castro, Maria Sofia L. Yangzon, Benedict A. Maralit, Marc Edsel C. Ayes, Eva Maria Cutiongco-de la Paz, Alethea R. de Guzman, Jan Michael C. Yap, Jo-Hannah S. Llames, Sheila Mae M. Araiza, Kris P. Punayan, Irish Coleen A. Asin, Candice Francheska B. Tambaoan, Asia Louisa U. Chong, Karol Sophia Agape R. Padilla, Rianna Patricia S.…
EPI_ISL_1213513	Bohol Containerized PCR Laboratory	Philippine Genome Center	Francis A. Tablizo, Kenneth M. Kim, Carlo M. Lapid, Marc Jerrone R. Castro, Maria Sofia L. Yangzon, Benedict A. Maralit, Marc Edsel C. Ayes, Eva Maria Cutiongco-de la Paz, Alethea R. de Guzman, Jan Michael C. Yap, Jo-Hannah S. Llames, Sheila Mae M. Araiza, Kris P. Punayan, Irish Coleen A. Asin, Candice Francheska B. Tambaoan, Asia Louisa U. Chong, Karol Sophia Agape R. Padilla, Rianna Patricia S.…
EPI_ISL_1213514	Bohol Containerized PCR Laboratory	Philippine Genome Center	Francis A. Tablizo, Kenneth M. Kim, Carlo M. Lapid, Marc Jerrone R. Castro, Maria Sofia L. Yangzon, Benedict A. Maralit, Marc Edsel C. Ayes, Eva Maria Cutiongco-de la Paz, Alethea R. de Guzman, Jan Michael C. Yap, Jo-Hannah S. Llames, Sheila Mae M. Araiza, Kris P. Punayan, Irish Coleen A. Asin, Candice Francheska B. Tambaoan, Asia Louisa U. Chong, Karol Sophia Agape R. Padilla, Rianna Patricia S.…
EPI_ISL_1213516	Bohol Containerized PCR Laboratory	Philippine Genome Center	Francis A. Tablizo, Kenneth M. Kim, Carlo M. Lapid, Marc Jerrone R. Castro, Maria Sofia L. Yangzon, Benedict A. Maralit, Marc Edsel C. Ayes, Eva Maria Cutiongco-de la Paz, Alethea R. de Guzman, Jan Michael C. Yap, Jo-Hannah S. Llames, Sheila Mae M. Araiza, Kris P. Punayan, Irish Coleen A. Asin, Candice Francheska B. Tambaoan, Asia Louisa U. Chong, Karol Sophia Agape R. Padilla, Rianna Patricia S.…
EPI_ISL_1213518	Bohol Containerized PCR Laboratory	Philippine Genome Center	Francis A. Tablizo, Kenneth M. Kim, Carlo M. Lapid, Marc Jerrone R. Castro, Maria Sofia L. Yangzon, Benedict A. Maralit, Marc Edsel C. Ayes, Eva Maria Cutiongco-de la Paz, Alethea R. de Guzman, Jan Michael C. Yap, Jo-Hannah S. Llames, Sheila Mae M. Araiza, Kris P. Punayan, Irish Coleen A. Asin, Candice Francheska B. Tambaoan, Asia Louisa U. Chong, Karol Sophia Agape R. Padilla, Rianna Patricia S.…
EPI_ISL_1213519	Bohol Containerized PCR Laboratory	Philippine Genome Center	Francis A. Tablizo, Kenneth M. Kim, Carlo M. Lapid, Marc Jerrone R. Castro, Maria Sofia L. Yangzon, Benedict A. Maralit, Marc Edsel C. Ayes, Eva Maria Cutiongco-de la Paz, Alethea R. de Guzman, Jan Michael C. Yap, Jo-Hannah S. Llames, Sheila Mae M. Araiza, Kris P. Punayan, Irish Coleen A. Asin, Candice Francheska B. Tambaoan, Asia Louisa U. Chong, Karol Sophia Agape R. Padilla, Rianna Patricia S.…
EPI_ISL_1213521	Bohol Containerized PCR Laboratory	Philippine Genome Center	Francis A. Tablizo, Kenneth M. Kim, Carlo M. Lapid, Marc Jerrone R. Castro, Maria Sofia L. Yangzon, Benedict A. Maralit, Marc Edsel C. Ayes, Eva Maria Cutiongco-de la Paz, Alethea R. de Guzman, Jan Michael C. Yap, Jo-Hannah S. Llames, Sheila Mae M. Araiza, Kris P. Punayan, Irish Coleen A. Asin, Candice Francheska B. Tambaoan, Asia Louisa U. Chong, Karol Sophia Agape R. Padilla, Rianna Patricia S.…
EPI_ISL_1213523	Bohol Containerized PCR Laboratory	Philippine Genome Center	Francis A. Tablizo, Kenneth M. Kim, Carlo M. Lapid, Marc Jerrone R. Castro, Maria Sofia L. Yangzon, Benedict A. Maralit, Marc Edsel C. Ayes, Eva Maria Cutiongco-de la Paz, Alethea R. de Guzman, Jan Michael C. Yap, Jo-Hannah S. Llames, Sheila Mae M. Araiza, Kris P. Punayan, Irish Coleen A. Asin, Candice Francheska B. Tambaoan, Asia Louisa U. Chong, Karol Sophia Agape R. Padilla, Rianna Patricia S.…
EPI_ISL_1213524	Bohol Containerized PCR Laboratory	Philippine Genome Center	Francis A. Tablizo, Kenneth M. Kim, Carlo M. Lapid, Marc Jerrone R. Castro, Maria Sofia L. Yangzon, Benedict A. Maralit, Marc Edsel C. Ayes, Eva Maria Cutiongco-de la Paz, Alethea R. de Guzman, Jan Michael C. Yap, Jo-Hannah S. Llames, Sheila Mae M. Araiza, Kris P. Punayan, Irish Coleen A. Asin, Candice Francheska B. Tambaoan, Asia Louisa U. Chong, Karol Sophia Agape R. Padilla, Rianna Patricia S.…
EPI_ISL_1213526	Bohol Containerized PCR Laboratory	Philippine Genome Center	Francis A. Tablizo, Kenneth M. Kim, Carlo M. Lapid, Marc Jerrone R. Castro, Maria Sofia L. Yangzon, Benedict A. Maralit, Marc Edsel C. Ayes, Eva Maria Cutiongco-de la Paz, Alethea R. de Guzman, Jan Michael C. Yap, Jo-Hannah S. Llames, Sheila Mae M. Araiza, Kris P. Punayan, Irish Coleen A. Asin, Candice Francheska B. Tambaoan, Asia Louisa U. Chong, Karol Sophia Agape R. Padilla, Rianna Patricia S.…
EPI_ISL_1213528	Bohol Containerized PCR Laboratory	Philippine Genome Center	Francis A. Tablizo, Kenneth M. Kim, Carlo M. Lapid, Marc Jerrone R. Castro, Maria Sofia L. Yangzon, Benedict A. Maralit, Marc Edsel C. Ayes, Eva Maria Cutiongco-de la Paz, Alethea R. de Guzman, Jan Michael C. Yap, Jo-Hannah S. Llames, Sheila Mae M. Araiza, Kris P. Punayan, Irish Coleen A. Asin, Candice Francheska B. Tambaoan, Asia Louisa U. Chong, Karol Sophia Agape R. Padilla, Rianna Patricia S.…
EPI_ISL_1213530	Bohol Containerized PCR Laboratory	Philippine Genome Center	Francis A. Tablizo, Kenneth M. Kim, Carlo M. Lapid, Marc Jerrone R. Castro, Maria Sofia L. Yangzon, Benedict A. Maralit, Marc Edsel C. Ayes, Eva Maria Cutiongco-de la Paz, Alethea R. de Guzman, Jan Michael C. Yap, Jo-Hannah S. Llames, Sheila Mae M. Araiza, Kris P. Punayan, Irish Coleen A. Asin, Candice Francheska B. Tambaoan, Asia Louisa U. Chong, Karol Sophia Agape R. Padilla, Rianna Patricia S.…
EPI_ISL_1213531	Bohol Containerized PCR Laboratory	Philippine Genome Center	Francis A. Tablizo, Kenneth M. Kim, Carlo M. Lapid, Marc Jerrone R. Castro, Maria Sofia L. Yangzon, Benedict A. Maralit, Marc Edsel C. Ayes, Eva Maria Cutiongco-de la Paz, Alethea R. de Guzman, Jan Michael C. Yap, Jo-Hannah S. Llames, Sheila Mae M. Araiza, Kris P. Punayan, Irish Coleen A. Asin, Candice Francheska B. Tambaoan, Asia Louisa U. Chong, Karol Sophia Agape R. Padilla, Rianna Patricia S.…
EPI_ISL_1213533	Cebu TB Reference Laboratory	Philippine Genome Center	Francis A. Tablizo, Kenneth M. Kim, Carlo M. Lapid, Marc Jerrone R. Castro, Maria Sofia L. Yangzon, Benedict A. Maralit, Marc Edsel C. Ayes, Eva Maria Cutiongco-de la Paz, Alethea R. de Guzman, Jan Michael C. Yap, Jo-Hannah S. Llames, Sheila Mae M. Araiza, Kris P. Punayan, Irish Coleen A. Asin, Candice Francheska B. Tambaoan, Asia Louisa U. Chong, Karol Sophia Agape R. Padilla, Rianna Patricia S.…
EPI_ISL_1213535	Cebu TB Reference Laboratory	Philippine Genome Center	Francis A. Tablizo, Kenneth M. Kim, Carlo M. Lapid, Marc Jerrone R. Castro, Maria Sofia L. Yangzon, Benedict A. Maralit, Marc Edsel C. Ayes, Eva Maria Cutiongco-de la Paz, Alethea R. de Guzman, Jan Michael C. Yap, Jo-Hannah S. Llames, Sheila Mae M. Araiza, Kris P. Punayan, Irish Coleen A. Asin, Candice Francheska B. Tambaoan, Asia Louisa U. Chong, Karol Sophia Agape R. Padilla, Rianna Patricia S.…
EPI_ISL_1213537	Cebu TB Reference Laboratory	Philippine Genome Center	Francis A. Tablizo, Kenneth M. Kim, Carlo M. Lapid, Marc Jerrone R. Castro, Maria Sofia L. Yangzon, Benedict A. Maralit, Marc Edsel C. Ayes, Eva Maria Cutiongco-de la Paz, Alethea R. de Guzman, Jan Michael C. Yap, Jo-Hannah S. Llames, Sheila Mae M. Araiza, Kris P. Punayan, Irish Coleen A. Asin, Candice Francheska B. Tambaoan, Asia Louisa U. Chong, Karol Sophia Agape R. Padilla, Rianna Patricia S.…
EPI_ISL_1213539	Cebu TB Reference Laboratory	Philippine Genome Center	Francis A. Tablizo, Kenneth M. Kim, Carlo M. Lapid, Marc Jerrone R. Castro, Maria Sofia L. Yangzon, Benedict A. Maralit, Marc Edsel C. Ayes, Eva Maria Cutiongco-de la Paz, Alethea R. de Guzman, Jan Michael C. Yap, Jo-Hannah S. Llames, Sheila Mae M. Araiza, Kris P. Punayan, Irish Coleen A. Asin, Candice Francheska B. Tambaoan, Asia Louisa U. Chong, Karol Sophia Agape R. Padilla, Rianna Patricia S.…
EPI_ISL_1213540	Cebu TB Reference Laboratory	Philippine Genome Center	Francis A. Tablizo, Kenneth M. Kim, Carlo M. Lapid, Marc Jerrone R. Castro, Maria Sofia L. Yangzon, Benedict A. Maralit, Marc Edsel C. Ayes, Eva Maria Cutiongco-de la Paz, Alethea R. de Guzman, Jan Michael C. Yap, Jo-Hannah S. Llames, Sheila Mae M. Araiza, Kris P. Punayan, Irish Coleen A. Asin, Candice Francheska B. Tambaoan, Asia Louisa U. Chong, Karol Sophia Agape R. Padilla, Rianna Patricia S.…
EPI_ISL_1213542	Cebu TB Reference Laboratory	Philippine Genome Center	Francis A. Tablizo, Kenneth M. Kim, Carlo M. Lapid, Marc Jerrone R. Castro, Maria Sofia L. Yangzon, Benedict A. Maralit, Marc Edsel C. Ayes, Eva Maria Cutiongco-de la Paz, Alethea R. de Guzman, Jan Michael C. Yap, Jo-Hannah S. Llames, Sheila Mae M. Araiza, Kris P. Punayan, Irish Coleen A. Asin, Candice Francheska B. Tambaoan, Asia Louisa U. Chong, Karol Sophia Agape R. Padilla, Rianna Patricia S.…
EPI_ISL_1213544	Cebu TB Reference Laboratory	Philippine Genome Center	Francis A. Tablizo, Kenneth M. Kim, Carlo M. Lapid, Marc Jerrone R. Castro, Maria Sofia L. Yangzon, Benedict A. Maralit, Marc Edsel C. Ayes, Eva Maria Cutiongco-de la Paz, Alethea R. de Guzman, Jan Michael C. Yap, Jo-Hannah S. Llames, Sheila Mae M. Araiza, Kris P. Punayan, Irish Coleen A. Asin, Candice Francheska B. Tambaoan, Asia Louisa U. Chong, Karol Sophia Agape R. Padilla, Rianna Patricia S.…
EPI_ISL_1213546	Cebu TB Reference Laboratory	Philippine Genome Center	Francis A. Tablizo, Kenneth M. Kim, Carlo M. Lapid, Marc Jerrone R. Castro, Maria Sofia L. Yangzon, Benedict A. Maralit, Marc Edsel C. Ayes, Eva Maria Cutiongco-de la Paz, Alethea R. de Guzman, Jan Michael C. Yap, Jo-Hannah S. Llames, Sheila Mae M. Araiza, Kris P. Punayan, Irish Coleen A. Asin, Candice Francheska B. Tambaoan, Asia Louisa U. Chong, Karol Sophia Agape R. Padilla, Rianna Patricia S.…
EPI_ISL_1213547	Cebu TB Reference Laboratory	Philippine Genome Center	Francis A. Tablizo, Kenneth M. Kim, Carlo M. Lapid, Marc Jerrone R. Castro, Maria Sofia L. Yangzon, Benedict A. Maralit, Marc Edsel C. Ayes, Eva Maria Cutiongco-de la Paz, Alethea R. de Guzman, Jan Michael C. Yap, Jo-Hannah S. Llames, Sheila Mae M. Araiza, Kris P. Punayan, Irish Coleen A. Asin, Candice Francheska B. Tambaoan, Asia Louisa U. Chong, Karol Sophia Agape R. Padilla, Rianna Patricia S.…
EPI_ISL_1213549	Cebu TB Reference Laboratory	Philippine Genome Center	Francis A. Tablizo, Kenneth M. Kim, Carlo M. Lapid, Marc Jerrone R. Castro, Maria Sofia L. Yangzon, Benedict A. Maralit, Marc Edsel C. Ayes, Eva Maria Cutiongco-de la Paz, Alethea R. de Guzman, Jan Michael C. Yap, Jo-Hannah S. Llames, Sheila Mae M. Araiza, Kris P. Punayan, Irish Coleen A. Asin, Candice Francheska B. Tambaoan, Asia Louisa U. Chong, Karol Sophia Agape R. Padilla, Rianna Patricia S.…
EPI_ISL_1213551	Cebu TB Reference Laboratory	Philippine Genome Center	Francis A. Tablizo, Kenneth M. Kim, Carlo M. Lapid, Marc Jerrone R. Castro, Maria Sofia L. Yangzon, Benedict A. Maralit, Marc Edsel C. Ayes, Eva Maria Cutiongco-de la Paz, Alethea R. de Guzman, Jan Michael C. Yap, Jo-Hannah S. Llames, Sheila Mae M. Araiza, Kris P. Punayan, Irish Coleen A. Asin, Candice Francheska B. Tambaoan, Asia Louisa U. Chong, Karol Sophia Agape R. Padilla, Rianna Patricia S.…
EPI_ISL_1213552	Cebu TB Reference Laboratory	Philippine Genome Center	Francis A. Tablizo, Kenneth M. Kim, Carlo M. Lapid, Marc Jerrone R. Castro, Maria Sofia L. Yangzon, Benedict A. Maralit, Marc Edsel C. Ayes, Eva Maria Cutiongco-de la Paz, Alethea R. de Guzman, Jan Michael C. Yap, Jo-Hannah S. Llames, Sheila Mae M. Araiza, Kris P. Punayan, Irish Coleen A. Asin, Candice Francheska B. Tambaoan, Asia Louisa U. Chong, Karol Sophia Agape R. Padilla, Rianna Patricia S.…
EPI_ISL_1213554	Cebu TB Reference Laboratory	Philippine Genome Center	Francis A. Tablizo, Kenneth M. Kim, Carlo M. Lapid, Marc Jerrone R. Castro, Maria Sofia L. Yangzon, Benedict A. Maralit, Marc Edsel C. Ayes, Eva Maria Cutiongco-de la Paz, Alethea R. de Guzman, Jan Michael C. Yap, Jo-Hannah S. Llames, Sheila Mae M. Araiza, Kris P. Punayan, Irish Coleen A. Asin, Candice Francheska B. Tambaoan, Asia Louisa U. Chong, Karol Sophia Agape R. Padilla, Rianna Patricia S.…
EPI_ISL_1213556	Cebu TB Reference Laboratory	Philippine Genome Center	Francis A. Tablizo, Kenneth M. Kim, Carlo M. Lapid, Marc Jerrone R. Castro, Maria Sofia L. Yangzon, Benedict A. Maralit, Marc Edsel C. Ayes, Eva Maria Cutiongco-de la Paz, Alethea R. de Guzman, Jan Michael C. Yap, Jo-Hannah S. Llames, Sheila Mae M. Araiza, Kris P. Punayan, Irish Coleen A. Asin, Candice Francheska B. Tambaoan, Asia Louisa U. Chong, Karol Sophia Agape R. Padilla, Rianna Patricia S.…
EPI_ISL_1213558	Cebu TB Reference Laboratory	Philippine Genome Center	Francis A. Tablizo, Kenneth M. Kim, Carlo M. Lapid, Marc Jerrone R. Castro, Maria Sofia L. Yangzon, Benedict A. Maralit, Marc Edsel C. Ayes, Eva Maria Cutiongco-de la Paz, Alethea R. de Guzman, Jan Michael C. Yap, Jo-Hannah S. Llames, Sheila Mae M. Araiza, Kris P. Punayan, Irish Coleen A. Asin, Candice Francheska B. Tambaoan, Asia Louisa U. Chong, Karol Sophia Agape R. Padilla, Rianna Patricia S.…
EPI_ISL_1213559	Cebu TB Reference Laboratory	Philippine Genome Center	Francis A. Tablizo, Kenneth M. Kim, Carlo M. Lapid, Marc Jerrone R. Castro, Maria Sofia L. Yangzon, Benedict A. Maralit, Marc Edsel C. Ayes, Eva Maria Cutiongco-de la Paz, Alethea R. de Guzman, Jan Michael C. Yap, Jo-Hannah S. Llames, Sheila Mae M. Araiza, Kris P. Punayan, Irish Coleen A. Asin, Candice Francheska B. Tambaoan, Asia Louisa U. Chong, Karol Sophia Agape R. Padilla, Rianna Patricia S.…
EPI_ISL_1213561	Cebu TB Reference Laboratory	Philippine Genome Center	Francis A. Tablizo, Kenneth M. Kim, Carlo M. Lapid, Marc Jerrone R. Castro, Maria Sofia L. Yangzon, Benedict A. Maralit, Marc Edsel C. Ayes, Eva Maria Cutiongco-de la Paz, Alethea R. de Guzman, Jan Michael C. Yap, Jo-Hannah S. Llames, Sheila Mae M. Araiza, Kris P. Punayan, Irish Coleen A. Asin, Candice Francheska B. Tambaoan, Asia Louisa U. Chong, Karol Sophia Agape R. Padilla, Rianna Patricia S.…
EPI_ISL_1213563	Cotabato Regional and Medical Center	Philippine Genome Center	Francis A. Tablizo, Kenneth M. Kim, Carlo M. Lapid, Marc Jerrone R. Castro, Maria Sofia L. Yangzon, Benedict A. Maralit, Marc Edsel C. Ayes, Eva Maria Cutiongco-de la Paz, Alethea R. de Guzman, Jan Michael C. Yap, Jo-Hannah S. Llames, Sheila Mae M. Araiza, Kris P. Punayan, Irish Coleen A. Asin, Candice Francheska B. Tambaoan, Asia Louisa U. Chong, Karol Sophia Agape R. Padilla, Rianna Patricia S.…
EPI_ISL_1213565	Hi-Precision Diagnostic Center (QC)	Philippine Genome Center	Francis A. Tablizo, Kenneth M. Kim, Carlo M. Lapid, Marc Jerrone R. Castro, Maria Sofia L. Yangzon, Benedict A. Maralit, Marc Edsel C. Ayes, Eva Maria Cutiongco-de la Paz, Alethea R. de Guzman, Jan Michael C. Yap, Jo-Hannah S. Llames, Sheila Mae M. Araiza, Kris P. Punayan, Irish Coleen A. Asin, Candice Francheska B. Tambaoan, Asia Louisa U. Chong, Karol Sophia Agape R. Padilla, Rianna Patricia S.…
EPI_ISL_1213566	Hi-Precision Diagnostic Center (QC)	Philippine Genome Center	Francis A. Tablizo, Kenneth M. Kim, Carlo M. Lapid, Marc Jerrone R. Castro, Maria Sofia L. Yangzon, Benedict A. Maralit, Marc Edsel C. Ayes, Eva Maria Cutiongco-de la Paz, Alethea R. de Guzman, Jan Michael C. Yap, Jo-Hannah S. Llames, Sheila Mae M. Araiza, Kris P. Punayan, Irish Coleen A. Asin, Candice Francheska B. Tambaoan, Asia Louisa U. Chong, Karol Sophia Agape R. Padilla, Rianna Patricia S.…
EPI_ISL_1213568	Lung Center of the Philippines (LCP)	Philippine Genome Center	Francis A. Tablizo, Kenneth M. Kim, Carlo M. Lapid, Marc Jerrone R. Castro, Maria Sofia L. Yangzon, Benedict A. Maralit, Marc Edsel C. Ayes, Eva Maria Cutiongco-de la Paz, Alethea R. de Guzman, Jan Michael C. Yap, Jo-Hannah S. Llames, Sheila Mae M. Araiza, Kris P. Punayan, Irish Coleen A. Asin, Candice Francheska B. Tambaoan, Asia Louisa U. Chong, Karol Sophia Agape R. Padilla, Rianna Patricia S.…
EPI_ISL_1213569	Manila Doctors Hospital	Philippine Genome Center	Francis A. Tablizo, Kenneth M. Kim, Carlo M. Lapid, Marc Jerrone R. Castro, Maria Sofia L. Yangzon, Benedict A. Maralit, Marc Edsel C. Ayes, Eva Maria Cutiongco-de la Paz, Alethea R. de Guzman, Jan Michael C. Yap, Jo-Hannah S. Llames, Sheila Mae M. Araiza, Kris P. Punayan, Irish Coleen A. Asin, Candice Francheska B. Tambaoan, Asia Louisa U. Chong, Karol Sophia Agape R. Padilla, Rianna Patricia S.…
EPI_ISL_1213571	Negros Oriental Provincial Hospital	Philippine Genome Center	Francis A. Tablizo, Kenneth M. Kim, Carlo M. Lapid, Marc Jerrone R. Castro, Maria Sofia L. Yangzon, Benedict A. Maralit, Marc Edsel C. Ayes, Eva Maria Cutiongco-de la Paz, Alethea R. de Guzman, Jan Michael C. Yap, Jo-Hannah S. Llames, Sheila Mae M. Araiza, Kris P. Punayan, Irish Coleen A. Asin, Candice Francheska B. Tambaoan, Asia Louisa U. Chong, Karol Sophia Agape R. Padilla, Rianna Patricia S.…
EPI_ISL_1213573	Negros Oriental Provincial Hospital	Philippine Genome Center	Francis A. Tablizo, Kenneth M. Kim, Carlo M. Lapid, Marc Jerrone R. Castro, Maria Sofia L. Yangzon, Benedict A. Maralit, Marc Edsel C. Ayes, Eva Maria Cutiongco-de la Paz, Alethea R. de Guzman, Jan Michael C. Yap, Jo-Hannah S. Llames, Sheila Mae M. Araiza, Kris P. Punayan, Irish Coleen A. Asin, Candice Francheska B. Tambaoan, Asia Louisa U. Chong, Karol Sophia Agape R. Padilla, Rianna Patricia S.…
EPI_ISL_1213574	PHILIPPINE AIRPORT DIAGNOSTIC LABORATORY	Philippine Genome Center	Francis A. Tablizo, Kenneth M. Kim, Carlo M. Lapid, Marc Jerrone R. Castro, Maria Sofia L. Yangzon, Benedict A. Maralit, Marc Edsel C. Ayes, Eva Maria Cutiongco-de la Paz, Alethea R. de Guzman, Jan Michael C. Yap, Jo-Hannah S. Llames, Sheila Mae M. Araiza, Kris P. Punayan, Irish Coleen A. Asin, Candice Francheska B. Tambaoan, Asia Louisa U. Chong, Karol Sophia Agape R. Padilla, Rianna Patricia S.…
EPI_ISL_1213576	PHILIPPINE AIRPORT DIAGNOSTIC LABORATORY	Philippine Genome Center	Francis A. Tablizo, Kenneth M. Kim, Carlo M. Lapid, Marc Jerrone R. Castro, Maria Sofia L. Yangzon, Benedict A. Maralit, Marc Edsel C. Ayes, Eva Maria Cutiongco-de la Paz, Alethea R. de Guzman, Jan Michael C. Yap, Jo-Hannah S. Llames, Sheila Mae M. Araiza, Kris P. Punayan, Irish Coleen A. Asin, Candice Francheska B. Tambaoan, Asia Louisa U. Chong, Karol Sophia Agape R. Padilla, Rianna Patricia S.…
EPI_ISL_1213578	Philippine Red Cross - Port Area	Philippine Genome Center	Francis A. Tablizo, Kenneth M. Kim, Carlo M. Lapid, Marc Jerrone R. Castro, Maria Sofia L. Yangzon, Benedict A. Maralit, Marc Edsel C. Ayes, Eva Maria Cutiongco-de la Paz, Alethea R. de Guzman, Jan Michael C. Yap, Jo-Hannah S. Llames, Sheila Mae M. Araiza, Kris P. Punayan, Irish Coleen A. Asin, Candice Francheska B. Tambaoan, Asia Louisa U. Chong, Karol Sophia Agape R. Padilla, Rianna Patricia S.…
EPI_ISL_1213580	Philippine Red Cross Logistics and Multipurpose Center	Philippine Genome Center	Francis A. Tablizo, Kenneth M. Kim, Carlo M. Lapid, Marc Jerrone R. Castro, Maria Sofia L. Yangzon, Benedict A. Maralit, Marc Edsel C. Ayes, Eva Maria Cutiongco-de la Paz, Alethea R. de Guzman, Jan Michael C. Yap, Jo-Hannah S. Llames, Sheila Mae M. Araiza, Kris P. Punayan, Irish Coleen A. Asin, Candice Francheska B. Tambaoan, Asia Louisa U. Chong, Karol Sophia Agape R. Padilla, Rianna Patricia S.…
EPI_ISL_1213581	Prime Care Alpha Covid-19 Testing Laboratory	Philippine Genome Center	Francis A. Tablizo, Kenneth M. Kim, Carlo M. Lapid, Marc Jerrone R. Castro, Maria Sofia L. Yangzon, Benedict A. Maralit, Marc Edsel C. Ayes, Eva Maria Cutiongco-de la Paz, Alethea R. de Guzman, Jan Michael C. Yap, Jo-Hannah S. Llames, Sheila Mae M. Araiza, Kris P. Punayan, Irish Coleen A. Asin, Candice Francheska B. Tambaoan, Asia Louisa U. Chong, Karol Sophia Agape R. Padilla, Rianna Patricia S.…
EPI_ISL_1213583	Teresita Jalandoni Provincial Hospital	Philippine Genome Center	Francis A. Tablizo, Kenneth M. Kim, Carlo M. Lapid, Marc Jerrone R. Castro, Maria Sofia L. Yangzon, Benedict A. Maralit, Marc Edsel C. Ayes, Eva Maria Cutiongco-de la Paz, Alethea R. de Guzman, Jan Michael C. Yap, Jo-Hannah S. Llames, Sheila Mae M. Araiza, Kris P. Punayan, Irish Coleen A. Asin, Candice Francheska B. Tambaoan, Asia Louisa U. Chong, Karol Sophia Agape R. Padilla, Rianna Patricia S.…
EPI_ISL_1213585	The Lord's Grace Medical and Industrial Clinic	Philippine Genome Center	Francis A. Tablizo, Kenneth M. Kim, Carlo M. Lapid, Marc Jerrone R. Castro, Maria Sofia L. Yangzon, Benedict A. Maralit, Marc Edsel C. Ayes, Eva Maria Cutiongco-de la Paz, Alethea R. de Guzman, Jan Michael C. Yap, Jo-Hannah S. Llames, Sheila Mae M. Araiza, Kris P. Punayan, Irish Coleen A. Asin, Candice Francheska B. Tambaoan, Asia Louisa U. Chong, Karol Sophia Agape R. Padilla, Rianna Patricia S.…
EPI_ISL_1213586	The Lord's Grace Medical and Industrial Clinic	Philippine Genome Center	Francis A. Tablizo, Kenneth M. Kim, Carlo M. Lapid, Marc Jerrone R. Castro, Maria Sofia L. Yangzon, Benedict A. Maralit, Marc Edsel C. Ayes, Eva Maria Cutiongco-de la Paz, Alethea R. de Guzman, Jan Michael C. Yap, Jo-Hannah S. Llames, Sheila Mae M. Araiza, Kris P. Punayan, Irish Coleen A. Asin, Candice Francheska B. Tambaoan, Asia Louisa U. Chong, Karol Sophia Agape R. Padilla, Rianna Patricia S.…
EPI_ISL_1213588	The Medical City - Ortigas	Philippine Genome Center	Francis A. Tablizo, Kenneth M. Kim, Carlo M. Lapid, Marc Jerrone R. Castro, Maria Sofia L. Yangzon, Benedict A. Maralit, Marc Edsel C. Ayes, Eva Maria Cutiongco-de la Paz, Alethea R. de Guzman, Jan Michael C. Yap, Jo-Hannah S. Llames, Sheila Mae M. Araiza, Kris P. Punayan, Irish Coleen A. Asin, Candice Francheska B. Tambaoan, Asia Louisa U. Chong, Karol Sophia Agape R. Padilla, Rianna Patricia S.…
EPI_ISL_1219701	The Lord's Grace Medical and Industrial Clinic	Philippine Genome Center	Francis A. Tablizo, Kenneth M. Kim, Carlo M. Lapid, Marc Jerrone R. Castro, Maria Sofia L. Yangzon, Benedict A. Maralit, Marc Edsel C. Ayes, Eva Maria Cutiongco-de la Paz, Alethea R. de Guzman, Jan Michael C. Yap, Jo-Hannah S. Llames, Sheila Mae M. Araiza, Kris P. Punayan, Irish Coleen A. Asin, Candice Francheska B. Tambaoan, Asia Louisa U. Chong, Karol Sophia Agape R. Padilla, Rianna Patricia S.…
EPI_ISL_1219702	Cebu TB Reference Laboratory	Philippine Genome Center	Francis A. Tablizo, Kenneth M. Kim, Carlo M. Lapid, Marc Jerrone R. Castro, Maria Sofia L. Yangzon, Benedict A. Maralit, Marc Edsel C. Ayes, Eva Maria Cutiongco-de la Paz, Alethea R. de Guzman, Jan Michael C. Yap, Jo-Hannah S. Llames, Sheila Mae M. Araiza, Kris P. Punayan, Irish Coleen A. Asin, Candice Francheska B. Tambaoan, Asia Louisa U. Chong, Karol Sophia Agape R. Padilla, Rianna Patricia S.…
EPI_ISL_1221912	Laboratory Corporation of America	Centers for Disease Control and Prevention Division of Viral Diseases, Pathogen Discovery	Peter W. Cook, Dakota Howard, Dhwani Batra, Ben L. Rambo-Martin, Minoo Agarwal, Eyad Almasri, Debbie Boles, Ayla Burns, Nuthawin Charoensri, Oren Cohen, Susan Countryman, Mary Ann Cristobal, Bobbi Croy, Suzanne Dale, Hrushikesh Deshmukh, Amanda Douglas, Vincent Drouillon, Marcia Eisenberg, Howard Engler, Rama Ghatti, Prashant Gupta, Susan Hicks, Jake Humphrey, Lax Iyer, Manoj Jain, Mohan Kolli, B…
EPI_ISL_1231329	BPS GOVT. Medical college for women,Khanapur Kalan,Sonepat	Indian Council of Medical Research-National Institute of Virology, Microbial Containment Complex	Pragya D. Yadav, Sarita Yadav
EPI_ISL_1231347	BPS GOVT. Medical college for women,Khanapur Kalan,Sonepat	Indian Council of Medical Research-National Institute of Virology, Microbial Containment Complex	Pragya D. Yadav, Sarita Yadav
EPI_ISL_1231351	BPS GOVT. Medical college for women,Khanapur Kalan,Sonepat	Indian Council of Medical Research-National Institute of Virology, Microbial Containment Complex	Pragya D. Yadav, Sarita Yadav
EPI_ISL_1231385	King Institute of Preventive Medicine & Research	Indian Council of Medical Research-National Institute of Virology, Microbial Containment Complex	Pragya D. Yadav, K. Kaveri
EPI_ISL_1231420	All India Institute of Medical Sciences,Bhopal	Indian Council of Medical Research-National Institute of Virology, Microbial Containment Complex	Pragya D. Yadav, Debasis Biswas
EPI_ISL_1233953	Jamil-ur-Rahman Center for Genome Research, Dr. Panjwani Center for Molecular Medicine and Drug Research	Jamil-ur-Rahman Center for Genome Research, Dr. Panjwani Center for Molecular Medicine and Drug Research	Shakeel,M., Irfan,M., Zaibunnisa, Rashid,M., Ansari,S.K., Khan,I.A., Nisa,Z.
EPI_ISL_1239144	National Institute of Health Research and Development	National Institute of Health Research and Development	Kindi Adam, Holy Arif Wibowo, Ririn Ramadhany, Yuni Rukminiati, Agustiningsih, Hana A Pawestri, Subangkit, Kartika Dewi Puspa, Arie Ardiansyah Nugraha, Hartanti Dian Ikawati, Krisna Nur Andriana Pangesti, Triyani Soekarso, Ni Ketut Susilarini, Nur Ika Hariastuti, Uly Alfi Nikmah, Mursinah, Asri Febriyani, Reni Herman, Nike Susanti, Herna, Tati Febriyanti, Natalie Laurencia Kipuw, Fauzul Muna, Aul…
EPI_ISL_1239223	National Institute of Health Research and Development	National Institute of Health Research and Development	Hana Apsari Pawestri, Subangkit, Kartika Dewi Puspa, Arie Ardiansyah Nugraha, Hartanti Dian Ikawati, Krisna Nur Andriana Pangesti, Yuni Rukminiati, Ririn Ramadhany, Agustiningsih, Kindi Adam, Holy Arif Wibowo, Triyani Soekarso, Ni Ketut Susilarini, Nurika Hariastuti, Ully Alfi Nikmah, Reni Herman, Nike Susanti, Herna, Tati Febriyanti, Natalie Laurencia Kipuw, Fauzul Muna, Irene Lorinda Indalao, N…
EPI_ISL_1250844	Tanjungpura University Hospital	Tanjungpura University Hospital	Andriani; Mahyarudin; Virhan Novianry; Delima Fajar Liana; Sofi Siti Shofiyah; Puji Astuti, Muhammad Ibnu Kahtan; Eka Ardiani Putri; Helmi Sastriawan; Rini Andriani; Ambar Rialita; Hana Apsari Pawestri; Arie Ardiansyah Nugraha; Kartika Dewi Puspa; Hartanti Dian Ikawati; Vivi Setiawaty
EPI_ISL_1253290	Quest Diagnostics Incorporated	Centers for Disease Control and Prevention Division of Viral Diseases, Pathogen Discovery	Peter W. Cook, Dakota Howard, Dhwani Batra, Ben L. Rambo-Martin, S. H. Rosenthal, A. Gerasimova, R. M. Kagan, B. Anderson, M. Hua, Y. Liu, L.E. Bernstein, K.E. Livingston, A. Perez, I. A. Shlyakhter, R. V. Rolando, R. Owen, P. Tanpaiboon, F. Lacbawan, Clinton R. Paden, Suxiang Tong, Duncan MacCannell
EPI_ISL_1257817	National Institute of Health Research and Development	National Institute of Health Research and Development	Subangkit, Hana Apsari Pawestri, Kartika Dewi Puspa, Arie Ardiansyah Nugraha, Hartanti Dian Ikawati, Krisna Nur Andriana Pangesti, Yuni Rukminiati, Ririn Ramadhany, Agustiningsih, Kindi Adam, Holy Arif Wibowo, Triyani Soekarso, Ni Ketut Susilarini, Nurika Hariastuti, Ully Alfi Nikmah, Reni Herman, Nike Susanti, Herna, Tati Febriyanti, Natalie Laurencia Kipuw, Fauzul Muna, Irene Lorinda Indalao, N…
EPI_ISL_1257826	RSUP DR Mohammad Hoesin	National Institute of Health Research and Development	Hana Apsari Pawestri, Subangkit, Kartika Dewi Puspa, Arie Ardiansyah Nugraha, Hartanti Dian Ikawati, Krisna Pangesti, Nelly Puspandari, Eny Rahmawati, Rogaya, Vivi Setiawaty
EPI_ISL_1257836	RSUP Sanglah	National Institute of Health Research and Development	Arie Ardiansyah Nugraha, Hana Apsari Pawestri, Subangkit, Kartika Dewi Puspa, Hartanti Dian Ikawati, Nelly Puspandari, Krisna Pangesti, I Nengah Tony Rustawan, I Gede Ketut Sajinadiyasa, Vivi Setiawaty
EPI_ISL_1257842	RSUP Fatmawati	National Institute of Health Research and Development	Kartika Dewi Puspa, Hana Apsari Pawestri, Subangkit, Arie Ardiansyah Nugraha, Hartanti Dian Ikawati, Nelly Puspandari, Krisna Pangesti, Lidya Utami, Luci Liana, Lusiya Ningsih, Vivi Setiawaty
EPI_ISL_1257855	BPOM Mamuju	National Institute of Health Research and Development	Hartanti Dian Ikawati, Hana Apsari Pawestri, Subangkit, Kartika Dewi Puspa, Arie Ardiansyah Nugraha, Krisna Pangesti, Nelly Puspandari, Vivi Setiawaty
EPI_ISL_1257860	Farmalab Indoutama	National Institute of Health Research and Development	Hana Apsari Pawestri, Subangkit, Kartika Dewi Puspa, Arie Ardiansyah Nugraha, Hartanti Dian Ikawati, Nelly Puspandari, Krisna Pangesti, Vivi Setiawaty
EPI_ISL_1258423	Clinical Microbiology Lab RSPTN Universitas Hasanuddin	Clinical Microbiology Lab RSPTN Universitas Hasanuddin	Muhammad Nasrum Massi, Rizalinda Sjahril, Gita Vita Soraya, Triwibawa, Handayani, Muhammad Yusuf Usman, Rufika Shari
EPI_ISL_1262416	Helix/Illumina	Centers for Disease Control and Prevention Division of Viral Diseases, Pathogen Discovery	Peter W. Cook, Dakota Howard, Dhwani Batra, Ben L. Rambo-Martin, Eileen de Feo, Jan Antico, Christine Tran, Matthew Tolentino, Shannon Wickline, Kim Gietzen, Brad Sickler, Jingtao Liu, Eric Allen, Phil Febbo, Summer Galloway, Nicole L. Washington, Simon White, Geraint Levan, Kelly Schiabor Barrett, Elizabeth Cirulli, Alexandre Bolze, Ary Ascencio, Charlotte Rivera-Garcia, Ryan Cho, Jason Nguyen, …
EPI_ISL_1265173	Siloam Hospitals Yogyakarta	National Institute of Health Research and Development	Hartanti Dian Ikawati, Hana Apsari Pawestri, Subangkit, Kartika Dewi Puspa, Arie Ardiansyah Nugraha, Krisna Pangesti, Nelly Puspandari, Vivi Setiawaty
EPI_ISL_1265446	BTKLPP Kelas I Makassar	Eijkman Institute for Molecular Biology, Ministry of Research and Technology/National Agency for Research and Innovation; National Institute of Health Research and Development	Hidayat Trimarsanto, Frilasita A Yudhaputri, Iskandar Adnan, Willy Agustine, Sukma Oktavianthi, Lydia V. Panggalo, Edison Johar, Slamet, Vivi Setiawaty, Hana Apsari Pawestri, Safarina G Malik, Khin Saw Myint, Amin Soebandrio
EPI_ISL_1265449	BTKLPP Kelas I Makassar	Eijkman Institute for Molecular Biology, Ministry of Research and Technology/National Agency for Research and Innovation; National Institute of Health Research and Development	Frilasita A Yudhaputri, Iskandar Adnan, Willy Agustine, Sukma Oktavianthi, Lydia V. Panggalo, Edison Johar, Hidayat Trimarsanto, Slamet, Vivi Setiawaty, Hana Apsari Pawestri, Safarina G Malik, Khin Saw Myint, Amin Soebandrio
EPI_ISL_1265455	BTKLPP Kelas I Makassar	Eijkman Institute for Molecular Biology, Ministry of Research and Technology/National Agency for Research and Innovation; National Institute of Health Research and Development	Willy Agustine, Sukma Oktavianthi, Lydia V. Panggalo, Edison Johar, Hidayat Trimarsanto, Frilasita A Yudhaputri, Iskandar Adnan, Slamet, Vivi Setiawaty, Hana Apsari Pawestri, Safarina G Malik, Khin Saw Myint, Amin Soebandrio
EPI_ISL_1267701	Helix/Illumina	Centers for Disease Control and Prevention Division of Viral Diseases, Pathogen Discovery	Peter W. Cook, Dakota Howard, Dhwani Batra, Ben L. Rambo-Martin, Eileen de Feo, Jan Antico, Christine Tran, Matthew Tolentino, Shannon Wickline, Kim Gietzen, Brad Sickler, Jingtao Liu, Eric Allen, Phil Febbo, Summer Galloway, Nicole L. Washington, Simon White, Geraint Levan, Kelly Schiabor Barrett, Elizabeth Cirulli, Alexandre Bolze, Ary Ascencio, Charlotte Rivera-Garcia, Ryan Cho, Jason Nguyen, …
EPI_ISL_1268053	Helix/Illumina	Centers for Disease Control and Prevention Division of Viral Diseases, Pathogen Discovery	Peter W. Cook, Dakota Howard, Dhwani Batra, Ben L. Rambo-Martin, Eileen de Feo, Jan Antico, Christine Tran, Matthew Tolentino, Shannon Wickline, Kim Gietzen, Brad Sickler, Jingtao Liu, Eric Allen, Phil Febbo, Summer Galloway, Nicole L. Washington, Simon White, Geraint Levan, Kelly Schiabor Barrett, Elizabeth Cirulli, Alexandre Bolze, Ary Ascencio, Charlotte Rivera-Garcia, Ryan Cho, Jason Nguyen, …
EPI_ISL_1268400	Helix/Illumina	Centers for Disease Control and Prevention Division of Viral Diseases, Pathogen Discovery	Peter W. Cook, Dakota Howard, Dhwani Batra, Ben L. Rambo-Martin, Eileen de Feo, Jan Antico, Christine Tran, Matthew Tolentino, Shannon Wickline, Kim Gietzen, Brad Sickler, Jingtao Liu, Eric Allen, Phil Febbo, Summer Galloway, Nicole L. Washington, Simon White, Geraint Levan, Kelly Schiabor Barrett, Elizabeth Cirulli, Alexandre Bolze, Ary Ascencio, Charlotte Rivera-Garcia, Ryan Cho, Jason Nguyen, …
EPI_ISL_1268426	Helix/Illumina	Centers for Disease Control and Prevention Division of Viral Diseases, Pathogen Discovery	Peter W. Cook, Dakota Howard, Dhwani Batra, Ben L. Rambo-Martin, Eileen de Feo, Jan Antico, Christine Tran, Matthew Tolentino, Shannon Wickline, Kim Gietzen, Brad Sickler, Jingtao Liu, Eric Allen, Phil Febbo, Summer Galloway, Nicole L. Washington, Simon White, Geraint Levan, Kelly Schiabor Barrett, Elizabeth Cirulli, Alexandre Bolze, Ary Ascencio, Charlotte Rivera-Garcia, Ryan Cho, Jason Nguyen, …
EPI_ISL_1269967	Helix/Illumina	Centers for Disease Control and Prevention Division of Viral Diseases, Pathogen Discovery	Peter W. Cook, Dakota Howard, Dhwani Batra, Ben L. Rambo-Martin, Eileen de Feo, Jan Antico, Christine Tran, Matthew Tolentino, Shannon Wickline, Kim Gietzen, Brad Sickler, Jingtao Liu, Eric Allen, Phil Febbo, Summer Galloway, Nicole L. Washington, Simon White, Geraint Levan, Kelly Schiabor Barrett, Elizabeth Cirulli, Alexandre Bolze, Ary Ascencio, Charlotte Rivera-Garcia, Ryan Cho, Jason Nguyen, …
EPI_ISL_1270299	Helix/Illumina	Centers for Disease Control and Prevention Division of Viral Diseases, Pathogen Discovery	Peter W. Cook, Dakota Howard, Dhwani Batra, Ben L. Rambo-Martin, Eileen de Feo, Jan Antico, Christine Tran, Matthew Tolentino, Shannon Wickline, Kim Gietzen, Brad Sickler, Jingtao Liu, Eric Allen, Phil Febbo, Summer Galloway, Nicole L. Washington, Simon White, Geraint Levan, Kelly Schiabor Barrett, Elizabeth Cirulli, Alexandre Bolze, Ary Ascencio, Charlotte Rivera-Garcia, Ryan Cho, Jason Nguyen, …
EPI_ISL_1270486	Helix/Illumina	Centers for Disease Control and Prevention Division of Viral Diseases, Pathogen Discovery	Peter W. Cook, Dakota Howard, Dhwani Batra, Ben L. Rambo-Martin, Eileen de Feo, Jan Antico, Christine Tran, Matthew Tolentino, Shannon Wickline, Kim Gietzen, Brad Sickler, Jingtao Liu, Eric Allen, Phil Febbo, Summer Galloway, Nicole L. Washington, Simon White, Geraint Levan, Kelly Schiabor Barrett, Elizabeth Cirulli, Alexandre Bolze, Ary Ascencio, Charlotte Rivera-Garcia, Ryan Cho, Jason Nguyen, …
EPI_ISL_1283941	RS Mitra Keluarga Gading Serpong	Eijkman Institute for Molecular Biology, Ministry of Research and Technology/National Agency for Research and Innovation	Frilasita A Yudhaputri, Hidayat Trimarsanto, Iskandar Adnan, Lydia V. Panggalo, Sukma Oktavianthi, Willy Agustine, Edison Johar, Safarina G Malik, Khin Saw Myint, Amin Soebandrio
EPI_ISL_1283945	RS Mitra Keluarga Gading Serpong	Eijkman Institute for Molecular Biology, Ministry of Research and Technology/National Agency for Research and Innovation	Frilasita A Yudhaputri, Hidayat Trimarsanto, Iskandar Adnan, Lydia V. Panggalo, Sukma Oktavianthi, Willy Agustine, Edison Johar, Safarina G Malik, Khin Saw Myint, Amin Soebandrio
EPI_ISL_1283988	RSUD Cileungsi	Eijkman Institute for Molecular Biology, Ministry of Research and Technology/National Agency for Research and Innovation	Iskandar Adnan, Lydia V. Panggalo, Sukma Oktavianthi, Willy Agustine, Edison Johar, Hidayat Trimarsanto, Frilasita A Yudhaputri, Safarina G Malik, Khin Saw Myint, Amin Soebandrio
EPI_ISL_1283991	RS Bhakti Mulia	Eijkman Institute for Molecular Biology, Ministry of Research and Technology/National Agency for Research and Innovation	Iskandar Adnan, Lydia V. Panggalo, Sukma Oktavianthi, Willy Agustine, Edison Johar, Hidayat Trimarsanto, Frilasita A Yudhaputri, Safarina G Malik, Khin Saw Myint, Amin Soebandrio
EPI_ISL_1283996	RSIA Bunda Sejahtera	Eijkman Institute for Molecular Biology, Ministry of Research and Technology/National Agency for Research and Innovation	Lydia V. Panggalo, Sukma Oktavianthi, Willy Agustine, Edison Johar, Hidayat Trimarsanto, Iskandar Adnan, Frilasita A Yudhaputri, Safarina G Malik, Khin Saw Myint, Amin Soebandrio
EPI_ISL_1283998	RS Mitra Keluarga Kalideres	Eijkman Institute for Molecular Biology, Ministry of Research and Technology/National Agency for Research and Innovation	Lydia V. Panggalo, Sukma Oktavianthi, Willy Agustine, Edison Johar, Hidayat Trimarsanto, Iskandar Adnan, Frilasita A Yudhaputri, Safarina G Malik, Khin Saw Myint, Amin Soebandrio
EPI_ISL_1284025	RS Mitra Keluarga Gading Serpong	Eijkman Institute for Molecular Biology, Ministry of Research and Technology/National Agency for Research and Innovation	Sukma Oktavianthi, Willy Agustine, Edison Johar, Hidayat Trimarsanto, Iskandar Adnan, Lydia V. Panggalo, Frilasita A Yudhaputri, Safarina G Malik, Khin Saw Myint, Amin Soebandrio
EPI_ISL_1284031	RS OMNI Alam Sutera	Eijkman Institute for Molecular Biology, Ministry of Research and Technology/National Agency for Research and Innovation	Willy Agustine, Edison Johar, Hidayat Trimarsanto, Iskandar Adnan, Lydia V. Panggalo, Sukma Oktavianthi, Frilasita A Yudhaputri, Safarina G Malik, Khin Saw Myint, Amin Soebandrio
EPI_ISL_1284039	Helix/Illumina	Centers for Disease Control and Prevention Division of Viral Diseases, Pathogen Discovery	Peter W. Cook, Dakota Howard, Dhwani Batra, Ben L. Rambo-Martin, Eileen de Feo, Jan Antico, Christine Tran, Matthew Tolentino, Shannon Wickline, Kim Gietzen, Brad Sickler, Jingtao Liu, Eric Allen, Phil Febbo, Summer Galloway, Nicole L. Washington, Simon White, Geraint Levan, Kelly Schiabor Barrett, Elizabeth Cirulli, Alexandre Bolze, Ary Ascencio, Charlotte Rivera-Garcia, Ryan Cho, Jason Nguyen, …
EPI_ISL_1284044	RS Bhakti Husada Cikarang	Eijkman Institute for Molecular Biology, Ministry of Research and Technology/National Agency for Research and Innovation	Edison Johar, Frilasita A Yudhaputri, Hidayat Trimarsanto, Iskandar Adnan, Lydia V. Panggalo, Sukma Oktavianthi, Willy Agustine, Safarina G Malik, Khin Saw Myint, Amin Soebandrio
EPI_ISL_1284058	RS Cendana	Eijkman Institute for Molecular Biology, Ministry of Research and Technology/National Agency for Research and Innovation	Edison Johar, Frilasita A Yudhaputri, Hidayat Trimarsanto, Iskandar Adnan, Lydia V. Panggalo, Sukma Oktavianthi, Willy Agustine, Safarina G Malik, Khin Saw Myint, Amin Soebandrio
EPI_ISL_1284064	RSU HGA Depok	Eijkman Institute for Molecular Biology, Ministry of Research and Technology/National Agency for Research and Innovation	Frilasita A Yudhaputri, Hidayat Trimarsanto, Iskandar Adnan, Lydia V. Panggalo, Sukma Oktavianthi, Willy Agustine, Edison Johar, Safarina G Malik, Khin Saw Myint, Amin Soebandrio
EPI_ISL_1284067	RS Mitra Keluarga Pratama Jatiasih	Eijkman Institute for Molecular Biology, Ministry of Research and Technology/National Agency for Research and Innovation	Frilasita A Yudhaputri, Hidayat Trimarsanto, Iskandar Adnan, Lydia V. Panggalo, Sukma Oktavianthi, Willy Agustine, Edison Johar, Safarina G Malik, Khin Saw Myint, Amin Soebandrio
EPI_ISL_1284136	RS Mitra Keluarga Gading Serpong	Eijkman Institute for Molecular Biology, Ministry of Research and Technology/National Agency for Research and Innovation	Lydia V. Panggalo, Sukma Oktavianthi, Willy Agustine, Edison Johar, Hidayat Trimarsanto, Iskandar Adnan, Frilasita A Yudhaputri, Safarina G Malik, Khin Saw Myint, Amin Soebandrio
EPI_ISL_1284168	RSU Harapan Bunda	Eijkman Institute for Molecular Biology, Ministry of Research and Technology/National Agency for Research and Innovation	Willy Agustine, Edison Johar, Hidayat Trimarsanto, Iskandar Adnan, Lydia V. Panggalo, Sukma Oktavianthi, Frilasita A Yudhaputri, Safarina G Malik, Khin Saw Myint, Amin Soebandrio
EPI_ISL_1284223	RS Mitra Keluarga Kalideres	Eijkman Institute for Molecular Biology, Ministry of Research and Technology/National Agency for Research and Innovation	Iskandar Adnan, Lydia V. Panggalo, Sukma Oktavianthi, Willy Agustine, Edison Johar, Hidayat Trimarsanto, Frilasita A Yudhaputri, Safarina G Malik, Khin Saw Myint, Amin Soebandrio
EPI_ISL_1284237	RSU Harapan Bunda	Eijkman Institute for Molecular Biology, Ministry of Research and Technology/National Agency for Research and Innovation	Lydia V. Panggalo, Sukma Oktavianthi, Willy Agustine, Edison Johar, Hidayat Trimarsanto, Iskandar Adnan, Frilasita A Yudhaputri, Safarina G Malik, Khin Saw Myint, Amin Soebandrio
EPI_ISL_1284254	RS Mitra Keluarga Gading Serpong	Eijkman Institute for Molecular Biology, Ministry of Research and Technology/National Agency for Research and Innovation	Sukma Oktavianthi, Willy Agustine, Edison Johar, Hidayat Trimarsanto, Iskandar Adnan, Lydia V. Panggalo, Frilasita A Yudhaputri, Safarina G Malik, Khin Saw Myint, Amin Soebandrio
EPI_ISL_1284258	RS Mulia Pajajaran	Eijkman Institute for Molecular Biology, Ministry of Research and Technology/National Agency for Research and Innovation	Sukma Oktavianthi, Willy Agustine, Edison Johar, Hidayat Trimarsanto, Iskandar Adnan, Lydia V. Panggalo, Frilasita A Yudhaputri, Safarina G Malik, Khin Saw Myint, Amin Soebandrio
EPI_ISL_1284262	RS OMNI Alam Sutera	Eijkman Institute for Molecular Biology, Ministry of Research and Technology/National Agency for Research and Innovation	Sukma Oktavianthi, Willy Agustine, Edison Johar, Hidayat Trimarsanto, Iskandar Adnan, Lydia V. Panggalo, Frilasita A Yudhaputri, Safarina G Malik, Khin Saw Myint, Amin Soebandrio
EPI_ISL_1284269	RS Mitra Keluarga Bekasi Barat	Eijkman Institute for Molecular Biology, Ministry of Research and Technology/National Agency for Research and Innovation	Willy Agustine, Edison Johar, Hidayat Trimarsanto, Iskandar Adnan, Lydia V. Panggalo, Sukma Oktavianthi, Frilasita A Yudhaputri, Safarina G Malik, Khin Saw Myint, Amin Soebandrio
EPI_ISL_1284307	RS Mitra Keluarga Gading Serpong	Eijkman Institute for Molecular Biology, Ministry of Research and Technology/National Agency for Research and Innovation	Edison Johar, Frilasita A Yudhaputri, Hidayat Trimarsanto, Iskandar Adnan, Lydia V. Panggalo, Sukma Oktavianthi, Willy Agustine, Safarina G Malik, Khin Saw Myint, Amin Soebandrio
EPI_ISL_1284310	RS Bhakti Husada Cikarang	Eijkman Institute for Molecular Biology, Ministry of Research and Technology/National Agency for Research and Innovation	Edison Johar, Frilasita A Yudhaputri, Hidayat Trimarsanto, Iskandar Adnan, Lydia V. Panggalo, Sukma Oktavianthi, Willy Agustine, Safarina G Malik, Khin Saw Myint, Amin Soebandrio
EPI_ISL_1284335	RS Mitra Keluarga Kalideres	Eijkman Institute for Molecular Biology, Ministry of Research and Technology/National Agency for Research and Innovation	Frilasita A Yudhaputri, Hidayat Trimarsanto, Iskandar Adnan, Lydia V. Panggalo, Sukma Oktavianthi, Willy Agustine, Edison Johar, Safarina G Malik, Khin Saw Myint, Amin Soebandrio
EPI_ISL_1297809	Quest Diagnostics Incorporated	Centers for Disease Control and Prevention Division of Viral Diseases, Pathogen Discovery	Peter W. Cook, Dakota Howard, Dhwani Batra, Ben L. Rambo-Martin, S. H. Rosenthal, A. Gerasimova, R. M. Kagan, B. Anderson, M. Hua, Y. Liu, L.E. Bernstein, K.E. Livingston, A. Perez, I. A. Shlyakhter, R. V. Rolando, R. Owen, P. Tanpaiboon, F. Lacbawan, Clinton R. Paden, Suxiang Tong, Duncan MacCannell
EPI_ISL_1300522	RSUD Pasarminggu	Stem Cell Lab, Universitas Pembangunan Nasional Veteran Jakarta (UPNVJ)	Andri Pramesyanti Pramono, Yudhi Nugraha, Ria Maria Theresa, Yudi Amiarno, Megadianty Mokoginta
EPI_ISL_1335887	North Sumatera Health Office	Faculty of Medicine, Universitas Sumatera Utara; Institute of Tropical Disease, Universitas Airlangga	Maria I Lusida, Krisnoadi Rahardjo, Aldise M Nastri, Jezzy R Dewantari, Rima R Prasetya, Yasuko Mori, Soetjipto, Kazufumi Shimizu, Meliani, R Andika D Cahyadi, Mirzan Hasibuan, Irbah R Nainggolan, Ramadhan Bestari, Franciscus Ginting, Muhammad Ichwan, R Lia Kusumawati, Inke N D Lubis
EPI_ISL_1335892	Department of Microbiology, Faculty of Medicine, Universitas Sumatera Utara	Faculty of Medicine, Universitas Sumatera Utara; Institute of Tropical Disease, Universitas Airlangga	Rima R Prasetya, Krisnoadi Rahardjo, Aldise M Nastri, Jezzy R Dewantari, Yasuko Mori, Soetjipto, Kazufumi Shimizu, Maria I Lusida, Meliani, R Andika D Cahyadi, Mirzan Hasibuan, Irbah R Nainggolan, Ramadhan Bestari, Franciscus Ginting, Muhammad Ichwan, R Lia Kusumawati, Inke N D Lubis
EPI_ISL_1339463	Laboratory Corporation of America	Centers for Disease Control and Prevention Division of Viral Diseases, Pathogen Discovery	Peter W. Cook, Dakota Howard, Dhwani Batra, Ben L. Rambo-Martin, Minoo Agarwal, Eyad Almasri, Debbie Boles, Ayla Burns, Nuthawin Charoensri, Oren Cohen, Susan Countryman, Mary Ann Cristobal, Bobbi Croy, Suzanne Dale, Hrushikesh Deshmukh, Amanda Douglas, Vincent Drouillon, Marcia Eisenberg, Howard Engler, Rama Ghatti, Prashant Gupta, Susan Hicks, Jake Humphrey, Lax Iyer, Manoj Jain, Mohan Kolli, B…
EPI_ISL_1339471	Laboratory Corporation of America	Centers for Disease Control and Prevention Division of Viral Diseases, Pathogen Discovery	Peter W. Cook, Dakota Howard, Dhwani Batra, Ben L. Rambo-Martin, Minoo Agarwal, Eyad Almasri, Debbie Boles, Ayla Burns, Nuthawin Charoensri, Oren Cohen, Susan Countryman, Mary Ann Cristobal, Bobbi Croy, Suzanne Dale, Hrushikesh Deshmukh, Amanda Douglas, Vincent Drouillon, Marcia Eisenberg, Howard Engler, Rama Ghatti, Prashant Gupta, Susan Hicks, Jake Humphrey, Lax Iyer, Manoj Jain, Mohan Kolli, B…
EPI_ISL_1339542	Laboratory Corporation of America	Centers for Disease Control and Prevention Division of Viral Diseases, Pathogen Discovery	Peter W. Cook, Dakota Howard, Dhwani Batra, Ben L. Rambo-Martin, Minoo Agarwal, Eyad Almasri, Debbie Boles, Ayla Burns, Nuthawin Charoensri, Oren Cohen, Susan Countryman, Mary Ann Cristobal, Bobbi Croy, Suzanne Dale, Hrushikesh Deshmukh, Amanda Douglas, Vincent Drouillon, Marcia Eisenberg, Howard Engler, Rama Ghatti, Prashant Gupta, Susan Hicks, Jake Humphrey, Lax Iyer, Manoj Jain, Mohan Kolli, B…
EPI_ISL_1339626	Laboratory Corporation of America	Centers for Disease Control and Prevention Division of Viral Diseases, Pathogen Discovery	Peter W. Cook, Dakota Howard, Dhwani Batra, Ben L. Rambo-Martin, Minoo Agarwal, Eyad Almasri, Debbie Boles, Ayla Burns, Nuthawin Charoensri, Oren Cohen, Susan Countryman, Mary Ann Cristobal, Bobbi Croy, Suzanne Dale, Hrushikesh Deshmukh, Amanda Douglas, Vincent Drouillon, Marcia Eisenberg, Howard Engler, Rama Ghatti, Prashant Gupta, Susan Hicks, Jake Humphrey, Lax Iyer, Manoj Jain, Mohan Kolli, B…
EPI_ISL_1340111	Helix/Illumina	Centers for Disease Control and Prevention Division of Viral Diseases, Pathogen Discovery	Peter W. Cook, Dakota Howard, Dhwani Batra, Ben L. Rambo-Martin, Eileen de Feo, Jan Antico, Christine Tran, Matthew Tolentino, Shannon Wickline, Kim Gietzen, Brad Sickler, Jingtao Liu, Eric Allen, Phil Febbo, Summer Galloway, Nicole L. Washington, Simon White, Geraint Levan, Kelly Schiabor Barrett, Elizabeth Cirulli, Alexandre Bolze, Ary Ascencio, Charlotte Rivera-Garcia, Ryan Cho, Jason Nguyen, …
EPI_ISL_1340319	Helix/Illumina	Centers for Disease Control and Prevention Division of Viral Diseases, Pathogen Discovery	Peter W. Cook, Dakota Howard, Dhwani Batra, Ben L. Rambo-Martin, Eileen de Feo, Jan Antico, Christine Tran, Matthew Tolentino, Shannon Wickline, Kim Gietzen, Brad Sickler, Jingtao Liu, Eric Allen, Phil Febbo, Summer Galloway, Nicole L. Washington, Simon White, Geraint Levan, Kelly Schiabor Barrett, Elizabeth Cirulli, Alexandre Bolze, Ary Ascencio, Charlotte Rivera-Garcia, Ryan Cho, Jason Nguyen, …
EPI_ISL_1340364	Helix/Illumina	Centers for Disease Control and Prevention Division of Viral Diseases, Pathogen Discovery	Peter W. Cook, Dakota Howard, Dhwani Batra, Ben L. Rambo-Martin, Eileen de Feo, Jan Antico, Christine Tran, Matthew Tolentino, Shannon Wickline, Kim Gietzen, Brad Sickler, Jingtao Liu, Eric Allen, Phil Febbo, Summer Galloway, Nicole L. Washington, Simon White, Geraint Levan, Kelly Schiabor Barrett, Elizabeth Cirulli, Alexandre Bolze, Ary Ascencio, Charlotte Rivera-Garcia, Ryan Cho, Jason Nguyen, …
EPI_ISL_1341794	West Bandung Public Health	West Java Health Laboratory; School of Life Sciences and Technology, Institut Teknologi Bandung	Azzania Fibriani, Ema Rahmawati, Ryan Bayusantika Ristandi, Rifky Waluyajati Rachman, Cut Nur Cinthia Alamanda, Isak Solihin, Rini Robiani, Miftahul Faridl, Karimatu Khoirunnisa
EPI_ISL_1341796	West Bandung Public Health	West Java Health Laboratory; School of Life Sciences and Technology, Institut Teknologi Bandung	Azzania Fibriani, Ema Rahmawati, Ryan Bayusantika Ristandi, Rifky Waluyajati Rachman, Cut Nur Cinthia Alamanda, Isak Solihin, Rini Robiani, Miftahul Faridl, Karimatu Khoirunnisa
EPI_ISL_1341801	Sukabumi Health Laboratory	West Java Health Laboratory; School of Life Sciences and Technology, Institut Teknologi Bandung	Azzania Fibriani, Ema Rahmawati, Ryan Bayusantika Ristandi, Rifky Waluyajati Rachman, Cut Nur Cinthia Alamanda, Isak Solihin, Rini Robiani, Miftahul Faridl, Karimatu Khoirunnisa
EPI_ISL_1341907	Subang Public Health	West Java Health Laboratory; School of Life Sciences and Technology, Institut Teknologi Bandung	Azzania Fibriani, Ema Rahmawati, Ryan Bayusantika Ristandi, Rifky Waluyajati Rachman, Cut Nur Cinthia Alamanda, Isak Solihin, Rini Robiani, Miftahul Faridl, Karimatu Khoirunnisa
EPI_ISL_1343818	Subang Public Health	West Java Health Laboratory; School of Life Sciences and Technology, Institut Teknologi Bandung	Azzania Fibriani, Ema Rahmawati, Ryan Bayusantika Ristandi, Rifky Waluyajati Rachman, Cut Nur Cinthia Alamanda, Isak Solihin, Rini Robiani, Miftahul Faridl, Karimatu Khoirunnisa
EPI_ISL_1346484	West Bandung Public Health	West Java Health Laboratory; School of Life Sciences and Technology, Institut Teknologi Bandung	Azzania Fibriani, Ema Rahmawati, Ryan Bayusantika Ristandi, Rifky Waluyajati Rachman, Cut Nur Cinthia Alamanda, Isak Solihin, Rini Robiani, Miftahul Faridl, Karimatu Khoirunnisa
EPI_ISL_1358907	IN State Department of Health Laboratory Services	IN State Department of Health Laboratory Services	Cassandra Campion, Jamie Yeadon, Brian Pope, Lixia Liu, Kyle Brownlee, Melissa Hindenlang, Ankita Kashikar, Mark Glazier
EPI_ISL_1360296	CSIR-National Environmental Engineering Research Institute	CSIR-Centre for Cellular and Molecular Biology - INSACOG	Onkar Kulkarni, Lamuk Zaveri, Ara Sreenivas, Sofia Banu, Shreekant Verma, Amareshwar Vodapalli , Viswagithe S L, B Himasri, Sharath Chandra Thota, Karthik Bharadwaj Tallapaka, Krishna Khairnar, Rakesh K Mishra,Divya Tej Sowpati
EPI_ISL_1360321	CSIR-National Environmental Engineering Research Institute	CSIR-Centre for Cellular and Molecular Biology - INSACOG	Lamuk Zaveri, Ara Sreenivas, Sofia Banu, Onkar Kulkarni, Shreekant Verma, Amareshwar Vodapalli , Viswagithe S L, B Himasri, Sharath Chandra Thota, Karthik Bharadwaj Tallapaka, Krishna Khairnar, Rakesh K Mishra,Divya Tej Sowpati
EPI_ISL_1360365	CSIR-National Environmental Engineering Research Institute	CSIR-Centre for Cellular and Molecular Biology - INSACOG	Onkar Kulkarni, Lamuk Zaveri, Ara Sreenivas, Sofia Banu, Shreekant Verma, Amareshwar Vodapalli , Viswagithe S L, B Himasri, Sharath Chandra Thota, Karthik Bharadwaj Tallapaka, Krishna Khairnar, Rakesh K Mishra,Divya Tej Sowpati
EPI_ISL_1363157	IN State Department of Health Laboratory Services	IN State Department of Health Laboratory Services	Cassandra Campion, Jamie Yeadon, Brian Pope, Lixia Liu, Kyle Brownlee, Melissa Hindenlang, Ankita Kashikar, Mark Glazier
EPI_ISL_1363162	IN State Department of Health Laboratory Services	IN State Department of Health Laboratory Services	Cassandra Campion, Jamie Yeadon, Brian Pope, Lixia Liu, Kyle Brownlee, Melissa Hindenlang, Ankita Kashikar, Mark Glazier
EPI_ISL_1364468	Dr. Soetomo Teaching Hospital	Research Center for Vaccine Technology and Development, Institute of Tropical Disease, Airlangga University	Fedik Abdul Rantam, Cita Rosita Sigit Prakoeswa, Damayanti Tinduh, Jusak Nugraha, Helen Susilowati, Andi Yasmin Wijaya, Ni Nyoman Tri Puspaningsih, Dwiyanti Puspitasari, Dominicus Husada, Neneng Dewi Kurniati, Aryati
EPI_ISL_1372027	Microbiology Department , Late Shri Lakhiram Agrawal Memory Hospital & College, Raigarh, Chhattisgarh	Institute of Life Sciences - INSACOG	Sunil K. Raghav, Safal Walia, Arup Ghosh, Atimukta Jha, Amol M. Kanampalliwar, Shifu Aggarwal, Rupesh Dash, Rajeeb Swain, Punit Prasad, INSACOG Consortium, Ajay Parida
EPI_ISL_1372054	Microbiology Department , Late Shri Lakhiram Agrawal Memory Hospital & College, Raigarh, Chhattisgarh	Institute of Life Sciences - INSACOG	Sunil K. Raghav, Safal Walia, Arup Ghosh, Atimukta Jha, Amol M. Kanampalliwar, Shifu Aggarwal, Rupesh Dash, Rajeeb Swain, Punit Prasad, INSACOG Consortium, Ajay Parida
EPI_ISL_1372066	Microbiology Department , Late Shri Lakhiram Agrawal Memory Hospital & College, Raigarh, Chhattisgarh	Institute of Life Sciences - INSACOG	Sunil K. Raghav, Safal Walia, Arup Ghosh, Atimukta Jha, Amol M. Kanampalliwar, Shifu Aggarwal, Rupesh Dash, Rajeeb Swain, Punit Prasad, INSACOG Consortium, Ajay Parida
EPI_ISL_1372076	Microbiology Department , Late Shri Lakhiram Agrawal Memory Hospital & College, Raigarh, Chhattisgarh	Institute of Life Sciences - INSACOG	Sunil K. Raghav, Safal Walia, Arup Ghosh, Atimukta Jha, Amol M. Kanampalliwar, Shifu Aggarwal, Rupesh Dash, Rajeeb Swain, Punit Prasad, INSACOG Consortium, Ajay Parida
EPI_ISL_1372270	Mapmygenome	CSIR-Centre for Cellular and Molecular Biology - INSACOG	Ara Sreenivas, Onkar Kulkarni, Lamuk Zaveri, Sofia Banu, Shreekant Verma, Amareshwar Vodapalli , Viswagithe S L, B Himasri, Sharath Chandra Thota, Karthik Bharadwaj Tallapaka, Rakesh K Mishra,Divya Tej Sowpati
EPI_ISL_1380140	CSIR-Centre for Cellular and Molecular Biology	CSIR-Centre for Cellular and Molecular Biology-INSACOG	Payel Mukherjee,Pratheusa Maccha,Namami Gaur,Lamuk Zaveri,Tulasi Nagabandi,Purushotham Vodnala,Blessy B John,Viswagithe S L,B Himasri,Sofia Banu,Priya Singh,Archana Bharadwaj Siva,Karthik Bharadwaj Tallapaka,Rakesh K Mishra,Divya Tej Sowpati
EPI_ISL_1380176	CSIR-Centre for Cellular and Molecular Biology	CSIR-Centre for Cellular and Molecular Biology-INSACOG	Payel Mukherjee,Pratheusa Maccha,Namami Gaur,Lamuk Zaveri,Tulasi Nagabandi,Purushotham Vodnala,Blessy B John,Viswagithe S L,B Himasri,Sofia Banu,Priya Singh,Archana Bharadwaj Siva,Karthik Bharadwaj Tallapaka,Rakesh K Mishra,Divya Tej Sowpati
EPI_ISL_1380250	CSIR-Centre for Cellular and Molecular Biology	CSIR-Centre for Cellular and Molecular Biology-INSACOG	Payel Mukherjee,Pratheusa Maccha,Namami Gaur,Lamuk Zaveri,Tulasi Nagabandi,Purushotham Vodnala,Blessy B John,Viswagithe S L,B Himasri,Sofia Banu,Priya Singh,Archana Bharadwaj Siva,Karthik Bharadwaj Tallapaka,Rakesh K Mishra,Divya Tej Sowpati
EPI_ISL_1380254	CSIR-Centre for Cellular and Molecular Biology	CSIR-Centre for Cellular and Molecular Biology-INSACOG	Payel Mukherjee,Pratheusa Maccha,Namami Gaur,Lamuk Zaveri,Tulasi Nagabandi,Purushotham Vodnala,Blessy B John,Viswagithe S L,B Himasri,Sofia Banu,Priya Singh,Archana Bharadwaj Siva,Karthik Bharadwaj Tallapaka,Rakesh K Mishra,Divya Tej Sowpati
EPI_ISL_1380342	CSIR-Centre for Cellular and Molecular Biology	CSIR-Centre for Cellular and Molecular Biology-INSACOG	Payel Mukherjee,Pratheusa Maccha,Namami Gaur,Lamuk Zaveri,Tulasi Nagabandi,Purushotham Vodnala,Blessy B John,Viswagithe S L,B Himasri,Sofia Banu,Priya Singh,Archana Bharadwaj Siva,Karthik Bharadwaj Tallapaka,Rakesh K Mishra,Divya Tej Sowpati
EPI_ISL_1380372	CSIR-Centre for Cellular and Molecular Biology	CSIR-Centre for Cellular and Molecular Biology-INSACOG	Payel Mukherjee,Pratheusa Maccha,Namami Gaur,Lamuk Zaveri,Tulasi Nagabandi,Purushotham Vodnala,Blessy B John,Viswagithe S L,B Himasri,Sofia Banu,Priya Singh,Archana Bharadwaj Siva,Karthik Bharadwaj Tallapaka,Rakesh K Mishra,Divya Tej Sowpati
EPI_ISL_1380389	CSIR-Centre for Cellular and Molecular Biology	CSIR-Centre for Cellular and Molecular Biology-INSACOG	Payel Mukherjee,Pratheusa Maccha,Namami Gaur,Lamuk Zaveri,Tulasi Nagabandi,Purushotham Vodnala,Blessy B John,Viswagithe S L,B Himasri,Sofia Banu,Priya Singh,Archana Bharadwaj Siva,Karthik Bharadwaj Tallapaka,Rakesh K Mishra,Divya Tej Sowpati
EPI_ISL_1380447	CSIR-Centre for Cellular and Molecular Biology	CSIR-Centre for Cellular and Molecular Biology-INSACOG	Payel Mukherjee,Pratheusa Maccha,Namami Gaur,Lamuk Zaveri,Tulasi Nagabandi,Purushotham Vodnala,Blessy B John,Viswagithe S L,B Himasri,Sofia Banu,Priya Singh,Archana Bharadwaj Siva,Karthik Bharadwaj Tallapaka,Rakesh K Mishra,Divya Tej Sowpati
EPI_ISL_1380457	CSIR-Centre for Cellular and Molecular Biology	CSIR-Centre for Cellular and Molecular Biology-INSACOG	Payel Mukherjee,Pratheusa Maccha,Namami Gaur,Lamuk Zaveri,Tulasi Nagabandi,Purushotham Vodnala,Blessy B John,Viswagithe S L,B Himasri,Sofia Banu,Priya Singh,Archana Bharadwaj Siva,Karthik Bharadwaj Tallapaka,Rakesh K Mishra,Divya Tej Sowpati
EPI_ISL_1384822	National Centre For Cell Science	National Centre For Cell Science ‚Äì INSACOG	Dhiraj Paul, Mitali Inamdar, Sonal Manik Chavan, Mohak P Gujare, Shivang P. Bhanushali, Manoj Kumar Bhat, Ajay Pillai, INSACOG Consortium team, Yogesh Shouche.
EPI_ISL_1384836	National Centre For Cell Science	National Centre For Cell Science ‚Äì INSACOG	Dhiraj Paul, Mitali Inamdar, Sonal Manik Chavan, Mohak P Gujare, Shivang P. Bhanushali, Manoj Kumar Bhat, Ajay Pillai, INSACOG Consortium team, Yogesh Shouche.
EPI_ISL_1384838	National Centre For Cell Science	National Centre For Cell Science ‚Äì INSACOG	Dhiraj Paul, Mitali Inamdar, Sonal Manik Chavan, Mohak P Gujare, Shivang P. Bhanushali, Manoj Kumar Bhat, Ajay Pillai, INSACOG Consortium team, Yogesh Shouche.
EPI_ISL_1384846	National Centre For Cell Science	National Centre For Cell Science ‚Äì INSACOG	Dhiraj Paul, Mitali Inamdar, Sonal Manik Chavan, Mohak P Gujare, Shivang P. Bhanushali, Manoj Kumar Bhat, Ajay Pillai, INSACOG Consortium team, Yogesh Shouche.
EPI_ISL_1384883	National Centre For Cell Science	National Centre For Cell Science ‚Äì INSACOG	Dhiraj Paul, Mitali Inamdar, Sonal Manik Chavan, Mohak P Gujare, Shivang P. Bhanushali, Manoj Kumar Bhat, Ajay Pillai, INSACOG Consortium team, Yogesh Shouche.
EPI_ISL_1385784	Department of Virology	Department of Virology	Massab Umair, Aamer Ikram, Muhammad Salman, Nazish Badar, Sana Tamim, Zaira Rehman, Abdul Ahad, Shannon Whitmer, Melissa Mobley, Austin Leach, Ketan Patel, Joel Montgomery, John Klena
EPI_ISL_1385785	Department of Virology	Department of Virology	Massab Umair, Aamer Ikram, Muhammad Salman, Nazish Badar, Sana Tamim, Zaira Rehman, Abdul Ahad, Shannon Whitmer, Melissa Mobley, Austin Leach, Ketan Patel, Joel Montgomery, John Klena
EPI_ISL_1385786	Department of Virology	Department of Virology	Massab Umair, Aamer Ikram, Muhammad Salman, Nazish Badar, Sana Tamim, Zaira Rehman, Abdul Ahad, Shannon Whitmer, Melissa Mobley, Austin Leach, Ketan Patel, Joel Montgomery, John Klena
EPI_ISL_1385789	Department of Virology	Department of Virology	Massab Umair, Aamer Ikram, Muhammad Salman, Nazish Badar, Sana Tamim, Zaira Rehman, Abdul Ahad, Shannon Whitmer, Melissa Mobley, Austin Leach, Ketan Patel, Joel Montgomery, John Klena
EPI_ISL_1385790	Department of Virology	Department of Virology	Massab Umair, Aamer Ikram, Muhammad Salman, Nazish Badar, Sana Tamim, Zaira Rehman, Abdul Ahad, Shannon Whitmer, Melissa Mobley, Austin Leach, Ketan Patel, Joel Montgomery, John Klena
EPI_ISL_1385791	Department of Virology	Department of Virology	Massab Umair, Aamer Ikram, Muhammad Salman, Nazish Badar, Sana Tamim, Zaira Rehman, Abdul Ahad, Shannon Whitmer, Melissa Mobley, Austin Leach, Ketan Patel, Joel Montgomery, John Klena
EPI_ISL_1385794	Department of Virology	Department of Virology	Massab Umair, Aamer Ikram, Muhammad Salman, Nazish Badar, Sana Tamim, Zaira Rehman, Abdul Ahad, Shannon Whitmer, Melissa Mobley, Austin Leach, Ketan Patel, Joel Montgomery, John Klena
EPI_ISL_1385796	Department of Virology	Department of Virology	Massab Umair, Aamer Ikram, Muhammad Salman, Nazish Badar, Sana Tamim, Zaira Rehman, Abdul Ahad, Shannon Whitmer, Melissa Mobley, Austin Leach, Ketan Patel, Joel Montgomery, John Klena
EPI_ISL_1385798	Department of Virology	Department of Virology	Massab Umair, Aamer Ikram, Muhammad Salman, Nazish Badar, Sana Tamim, Zaira Rehman, Abdul Ahad, Shannon Whitmer, Melissa Mobley, Austin Leach, Ketan Patel, Joel Montgomery, John Klena
EPI_ISL_1385800	Department of Virology	Department of Virology	Massab Umair, Aamer Ikram, Muhammad Salman, Nazish Badar, Sana Tamim, Zaira Rehman, Abdul Ahad, Shannon Whitmer, Melissa Mobley, Austin Leach, Ketan Patel, Joel Montgomery, John Klena
EPI_ISL_1385802	Department of Virology	Department of Virology	Massab Umair, Aamer Ikram, Muhammad Salman, Nazish Badar, Sana Tamim, Zaira Rehman, Abdul Ahad, Shannon Whitmer, Melissa Mobley, Austin Leach, Ketan Patel, Joel Montgomery, John Klena
EPI_ISL_1385806	Department of Virology	Department of Virology	Massab Umair, Aamer Ikram, Muhammad Salman, Nazish Badar, Sana Tamim, Zaira Rehman, Abdul Ahad, Shannon Whitmer, Melissa Mobley, Austin Leach, Ketan Patel, Joel Montgomery, John Klena
EPI_ISL_1385808	Department of Virology	Department of Virology	Massab Umair, Aamer Ikram, Muhammad Salman, Nazish Badar, Sana Tamim, Zaira Rehman, Abdul Ahad, Shannon Whitmer, Melissa Mobley, Austin Leach, Ketan Patel, Joel Montgomery, John Klena
EPI_ISL_1385810	Department of Virology	Department of Virology	Massab Umair, Aamer Ikram, Muhammad Salman, Nazish Badar, Sana Tamim, Zaira Rehman, Abdul Ahad, Shannon Whitmer, Melissa Mobley, Austin Leach, Ketan Patel, Joel Montgomery, John Klena
EPI_ISL_1385812	Department of Virology	Department of Virology	Massab Umair, Aamer Ikram, Muhammad Salman, Nazish Badar, Sana Tamim, Zaira Rehman, Abdul Ahad, Shannon Whitmer, Melissa Mobley, Austin Leach, Ketan Patel, Joel Montgomery, John Klena
EPI_ISL_1385816	KEMPEGOWDA INTERNATIONAL AIRPORT	INSACOG-KA, NIMHANS	Chitra Pattabiraman, Pramada Prasad, Anson Kunjumon George, Darshan Sreenivas, Nakka Vijay Kiran Reddy, Anita S Desai, V Ravi
EPI_ISL_1385830	KEMPEGOWDA INTERNATIONAL AIRPORT	INSACOG-KA, NIMHANS	Chitra Pattabiraman, Pramada Prasad, Anson Kunjumon George, Darshan Sreenivas, Nakka Vijay Kiran Reddy, Anita S Desai, V Ravi
EPI_ISL_1391009	National Institute of Health Research and Development	National Institute of Health Research and Development	Subangkit, Hana Apsari Pawestri, Kartika Dewi Puspa, Arie Ardiansyah Nugraha, Hartanti Dian Ikawati, Krisna Nur Andriana Pangesti, Yuni Rukminiati, Ririn Ramadhany, Agustiningsih, Kindi Adam, Holy Arif Wibowo, Triyani Soekarso, Ni Ketut Susilarini, Nurika Hariastuti, Ully Alfi Nikmah, Reni Herman, Nike Susanti, Herna, Tati Febriyanti, Natalie Laurencia Kipuw, Fauzul Muna, Irene Lorinda Indalao, N…
EPI_ISL_1391012	National Institute of Health Research and Development	National Institute of Health Research and Development	Subangkit, Hana Apsari Pawestri, Kartika Dewi Puspa, Arie Ardiansyah Nugraha, Hartanti Dian Ikawati, Krisna Nur Andriana Pangesti, Yuni Rukminiati, Ririn Ramadhany, Agustiningsih, Kindi Adam, Holy Arif Wibowo, Triyani Soekarso, Ni Ketut Susilarini, Nurika Hariastuti, Ully Alfi Nikmah, Reni Herman, Nike Susanti, Herna, Tati Febriyanti, Natalie Laurencia Kipuw, Fauzul Muna, Irene Lorinda Indalao, N…
EPI_ISL_1391014	National Institute of Health Research and Development	National Institute of Health Research and Development	Subangkit, Hana Apsari Pawestri, Kartika Dewi Puspa, Arie Ardiansyah Nugraha, Hartanti Dian Ikawati, Krisna Nur Andriana Pangesti, Yuni Rukminiati, Ririn Ramadhany, Agustiningsih, Kindi Adam, Holy Arif Wibowo, Triyani Soekarso, Ni Ketut Susilarini, Nurika Hariastuti, Ully Alfi Nikmah, Reni Herman, Nike Susanti, Herna, Tati Febriyanti, Natalie Laurencia Kipuw, Fauzul Muna, Irene Lorinda Indalao, N…
EPI_ISL_1391017	National Institute of Health Research and Development	National Institute of Health Research and Development	Subangkit, Hana Apsari Pawestri, Kartika Dewi Puspa, Arie Ardiansyah Nugraha, Hartanti Dian Ikawati, Krisna Nur Andriana Pangesti, Yuni Rukminiati, Ririn Ramadhany, Agustiningsih, Kindi Adam, Holy Arif Wibowo, Triyani Soekarso, Ni Ketut Susilarini, Nurika Hariastuti, Ully Alfi Nikmah, Reni Herman, Nike Susanti, Herna, Tati Febriyanti, Natalie Laurencia Kipuw, Fauzul Muna, Irene Lorinda Indalao, N…
EPI_ISL_1391912	Helix/Illumina	Centers for Disease Control and Prevention Division of Viral Diseases, Pathogen Discovery	Peter W. Cook, Dakota Howard, Dhwani Batra, Ben L. Rambo-Martin, Eileen de Feo, Jan Antico, Christine Tran, Matthew Tolentino, Shannon Wickline, Kim Gietzen, Brad Sickler, Jingtao Liu, Eric Allen, Phil Febbo, Summer Galloway, Nicole L. Washington, Simon White, Geraint Levan, Kelly Schiabor Barrett, Elizabeth Cirulli, Alexandre Bolze, Ary Ascencio, Charlotte Rivera-Garcia, Ryan Cho, Jason Nguyen, …
EPI_ISL_1394847	IN State Department of Health Laboratory Services	IN State Department of Health Laboratory Services	Cassandra Campion, Jamie Yeadon, Brian Pope, Lixia Liu, Kyle Brownlee, Melissa Hindenlang, Ankita Kashikar, Mark Glazier
EPI_ISL_1396656	IN State Department of Health Laboratory Services	IN State Department of Health Laboratory Services	Cassandra Campion, Jamie Yeadon, Brian Pope, Lixia Liu, Kyle Brownlee, Melissa Hindenlang, Ankita Kashikar, Mark Glazier
EPI_ISL_1397958	Department of Virology	Department of Virology	Massab Umair, Aamer Ikram, Muhammad Salman, Nazish Badar, Sana Tamim, Zaira Rehman, Abdul Ahad, Shannon Whitmer, Melissa Mobley, Austin Leach, Ketan Patel, Joel Montgomery, John Klena
EPI_ISL_1397959	Department of Virology	Department of Virology	Massab Umair, Aamer Ikram, Muhammad Salman, Nazish Badar, Sana Tamim, Zaira Rehman, Abdul Ahad, Shannon Whitmer, Melissa Mobley, Austin Leach, Ketan Patel, Joel Montgomery, John Klena
EPI_ISL_1397960	Department of Virology	Department of Virology	Massab Umair, Aamer Ikram, Muhammad Salman, Nazish Badar, Sana Tamim, Zaira Rehman, Abdul Ahad, Shannon Whitmer, Melissa Mobley, Austin Leach, Ketan Patel, Joel Montgomery, John Klena
EPI_ISL_1398039	Department of Virology	Department of Virology	Massab Umair, Aamer Ikram, Muhammad Salman, Nazish Badar, Sana Tamim, Zaira Rehman, Abdul Ahad, Shannon Whitmer, Melissa Mobley, Austin Leach, Ketan Patel, Joel Montgomery, John Klena
EPI_ISL_1398357	Kasih Bunda Hospital	West Java Health Laboratory; School of Life Sciences and Technology, Institut Teknologi Bandung	Azzania Fibriani, Ema Rahmawati, Ryan Bayusantika Ristandi, Rifky Waluyajati Rachman, Cut Nur Cinthia Alamanda, Isak Solihin, Rini Robiani, Miftahul Faridl, Karimatu Khoirunnisa, Kamila Tania
EPI_ISL_1398367	Cianjur Public Health	West Java Health Laboratory; School of Life Sciences and Technology, Institut Teknologi Bandung	Azzania Fibriani, Ema Rahmawati, Ryan Bayusantika Ristandi, Rifky Waluyajati Rachman, Cut Nur Cinthia Alamanda, Isak Solihin, Rini Robiani, Miftahul Faridl, Karimatu Khoirunnisa, Kamila Tania
EPI_ISL_1398567	West Java Health Laboratory	West Java Health Laboratory; School of Life Sciences and Technology, Institut Teknologi Bandung	Azzania Fibriani, Ema Rahmawati, Ryan Bayusantika Ristandi, Rifky Waluyajati Rachman, Cut Nur Cinthia Alamanda, Isak Solihin, Rini Robiani, Miftahul Faridl, Karimatu Khoirunnisa, Kamila Tania
EPI_ISL_1398924	Subang Public Health	West Java Health Laboratory; School of Life Sciences and Technology, Institut Teknologi Bandung	Azzania Fibriani, Ema Rahmawati, Ryan Bayusantika Ristandi, Rifky Waluyajati Rachman, Cut Nur Cinthia Alamanda, Isak Solihin, Rini Robiani, Miftahul Faridl, Karimatu Khoirunnisa, Kamila Tania
EPI_ISL_1398950	CSIR-Centre for Cellular and Molecular Biology	CSIR-Centre for Cellular and Molecular Biology-INSACOG	Payel Mukherjee,Pratheusa Maccha,Namami Gaur,Lamuk Zaveri,Tulasi Nagabandi,Purushotham Vodnala,Blessy B John,Viswagithe S L,B Himasri,Sofia Banu,Priya Singh,Archana Bharadwaj Siva,Karthik Bharadwaj Tallapaka,Rakesh K Mishra,Divya Tej Sowpati
EPI_ISL_1398980	Sumedang Public Health	West Java Health Laboratory; School of Life Sciences and Technology, Institut Teknologi Bandung	Azzania Fibriani, Ema Rahmawati, Ryan Bayusantika Ristandi, Rifky Waluyajati Rachman, Cut Nur Cinthia Alamanda, Isak Solihin, Rini Robiani, Miftahul Faridl, Karimatu Khoirunnisa, Kamila Tania
EPI_ISL_1398984	West Bandung Public Health	West Java Health Laboratory; School of Life Sciences and Technology, Institut Teknologi Bandung	Azzania Fibriani, Ema Rahmawati, Ryan Bayusantika Ristandi, Rifky Waluyajati Rachman, Cut Nur Cinthia Alamanda, Isak Solihin, Rini Robiani, Miftahul Faridl, Karimatu Khoirunnisa, Kamila Tania
EPI_ISL_1403054	IN State Department of Health Laboratory Services	IN State Department of Health Laboratory Services	Cassandra Campion, Jamie Yeadon, Brian Pope, Lixia Liu, Kyle Brownlee, Melissa Hindenlang, Ankita Kashikar, Mark Glazier
EPI_ISL_1403057	IN State Department of Health Laboratory Services	IN State Department of Health Laboratory Services	Cassandra Campion, Jamie Yeadon, Brian Pope, Lixia Liu, Kyle Brownlee, Melissa Hindenlang, Ankita Kashikar, Mark Glazier
EPI_ISL_1403080	IN State Department of Health Laboratory Services	IN State Department of Health Laboratory Services	Cassandra Campion, Jamie Yeadon, Brian Pope, Lixia Liu, Kyle Brownlee, Melissa Hindenlang, Ankita Kashikar, Mark Glazier
EPI_ISL_1404152	IN State Department of Health Laboratory Services	IN State Department of Health Laboratory Services	Cassandra Campion, Jamie Yeadon, Brian Pope, Lixia Liu, Kyle Brownlee, Melissa Hindenlang, Ankita Kashikar, Mark Glazier
EPI_ISL_1404167	IN State Department of Health Laboratory Services	IN State Department of Health Laboratory Services	Cassandra Campion, Jamie Yeadon, Brian Pope, Lixia Liu, Kyle Brownlee, Melissa Hindenlang, Ankita Kashikar, Mark Glazier
EPI_ISL_1404442	IN State Department of Health Laboratory Services	IN State Department of Health Laboratory Services	Cassandra Campion, Jamie Yeadon, Brian Pope, Lixia Liu, Kyle Brownlee, Melissa Hindenlang, Ankita Kashikar, Mark Glazier
EPI_ISL_1406391	Department of Virology	Department of Virology	Massab Umair, Aamer Ikram, Muhammad Salman, Nazish Badar, Sana Tamim, Zaira Rehman, Abdul Ahad, Shannon Whitmer, Melissa Mobley, Austin Leach, Ketan Patel, Joel Montgomery, John Klena
EPI_ISL_1406393	Department of Virology	Department of Virology	Massab Umair, Aamer Ikram, Muhammad Salman, Nazish Badar, Sana Tamim, Zaira Rehman, Abdul Ahad, Shannon Whitmer, Melissa Mobley, Austin Leach, Ketan Patel, Joel Montgomery, John Klena
EPI_ISL_1406394	Department of Virology	Department of Virology	Massab Umair, Aamer Ikram, Muhammad Salman, Nazish Badar, Sana Tamim, Zaira Rehman, Abdul Ahad, Shannon Whitmer, Melissa Mobley, Austin Leach, Ketan Patel, Joel Montgomery, John Klena
EPI_ISL_1406395	Department of Virology	Department of Virology	Massab Umair, Aamer Ikram, Muhammad Salman, Nazish Badar, Sana Tamim, Zaira Rehman, Abdul Ahad, Shannon Whitmer, Melissa Mobley, Austin Leach, Ketan Patel, Joel Montgomery, John Klena
EPI_ISL_1406397	Department of Virology	Department of Virology	Massab Umair, Aamer Ikram, Muhammad Salman, Nazish Badar, Sana Tamim, Zaira Rehman, Abdul Ahad, Shannon Whitmer, Melissa Mobley, Austin Leach, Ketan Patel, Joel Montgomery, John Klena
EPI_ISL_1406399	Department of Virology	Department of Virology	Massab Umair, Aamer Ikram, Muhammad Salman, Nazish Badar, Sana Tamim, Zaira Rehman, Abdul Ahad, Shannon Whitmer, Melissa Mobley, Austin Leach, Ketan Patel, Joel Montgomery, John Klena
EPI_ISL_1406400	Department of Virology	Department of Virology	Massab Umair, Aamer Ikram, Muhammad Salman, Nazish Badar, Sana Tamim, Zaira Rehman, Abdul Ahad, Shannon Whitmer, Melissa Mobley, Austin Leach, Ketan Patel, Joel Montgomery, John Klena
EPI_ISL_1406401	Department of Virology	Department of Virology	Massab Umair, Aamer Ikram, Muhammad Salman, Nazish Badar, Sana Tamim, Zaira Rehman, Abdul Ahad, Shannon Whitmer, Melissa Mobley, Austin Leach, Ketan Patel, Joel Montgomery, John Klena
EPI_ISL_1415103	National Centre For Cell Science	National Centre For Cell Science ‚Äì INSACOG	Dhiraj Paul, Mitali Inamdar, Sonal Manik Chavan, Mohak P Gujare, Shivang P. Bhanushali, Manoj Kumar Bhat, Ajay Pillai, INSACOG Consortium team, Yogesh Shouche.
EPI_ISL_1415106	National Centre For Cell Science	National Centre For Cell Science ‚Äì INSACOG	Dhiraj Paul, Mitali Inamdar, Sonal Manik Chavan, Mohak P Gujare, Shivang P. Bhanushali, Manoj Kumar Bhat, Ajay Pillai, INSACOG Consortium team, Yogesh Shouche.
EPI_ISL_1415149	National Centre For Cell Science	National Centre For Cell Science ‚Äì INSACOG	Dhiraj Paul, Mitali Inamdar, Sonal Manik Chavan, Mohak P Gujare, Shivang P. Bhanushali, Manoj Kumar Bhat, Ajay Pillai, INSACOG Consortium team, Yogesh Shouche.
EPI_ISL_1415154	National Centre For Cell Science	National Centre For Cell Science ‚Äì INSACOG	Dhiraj Paul, Mitali Inamdar, Sonal Manik Chavan, Mohak P Gujare, Shivang P. Bhanushali, Manoj Kumar Bhat, Ajay Pillai, INSACOG Consortium team, Yogesh Shouche.
EPI_ISL_1415155	National Centre For Cell Science	National Centre For Cell Science ‚Äì INSACOG	Dhiraj Paul, Mitali Inamdar, Sonal Manik Chavan, Mohak P Gujare, Shivang P. Bhanushali, Manoj Kumar Bhat, Ajay Pillai, INSACOG Consortium team, Yogesh Shouche.
EPI_ISL_1415161	National Centre For Cell Science	National Centre For Cell Science ‚Äì INSACOG	Dhiraj Paul, Mitali Inamdar, Sonal Manik Chavan, Mohak P Gujare, Shivang P. Bhanushali, Manoj Kumar Bhat, Ajay Pillai, INSACOG Consortium team, Yogesh Shouche.
EPI_ISL_1415165	National Centre For Cell Science	National Centre For Cell Science ‚Äì INSACOG	Dhiraj Paul, Mitali Inamdar, Sonal Manik Chavan, Mohak P Gujare, Shivang P. Bhanushali, Manoj Kumar Bhat, Ajay Pillai, INSACOG Consortium team, Yogesh Shouche.
EPI_ISL_1415179	National Centre For Cell Science	National Centre For Cell Science ‚Äì INSACOG	Dhiraj Paul, Mitali Inamdar, Sonal Manik Chavan, Mohak P Gujare, Shivang P. Bhanushali, Manoj Kumar Bhat, Ajay Pillai, INSACOG Consortium team, Yogesh Shouche.
EPI_ISL_1415188	National Centre For Cell Science	National Centre For Cell Science ‚Äì INSACOG	Dhiraj Paul, Mitali Inamdar, Sonal Manik Chavan, Mohak P Gujare, Shivang P. Bhanushali, Manoj Kumar Bhat, Ajay Pillai, INSACOG Consortium team, Yogesh Shouche.
EPI_ISL_1415207	National Centre For Cell Science	National Centre For Cell Science ‚Äì INSACOG	Dhiraj Paul, Mitali Inamdar, Sonal Manik Chavan, Mohak P Gujare, Shivang P. Bhanushali, Manoj Kumar Bhat, Ajay Pillai, INSACOG Consortium team, Yogesh Shouche.
EPI_ISL_1415234	National Centre For Cell Science	National Centre For Cell Science ‚Äì INSACOG	Dhiraj Paul, Mitali Inamdar, Sonal Manik Chavan, Mohak P Gujare, Shivang P. Bhanushali, Manoj Kumar Bhat, Ajay Pillai, INSACOG Consortium team, Yogesh Shouche.
EPI_ISL_1415303	National Centre For Cell Science	National Centre For Cell Science ‚Äì INSACOG	Dhiraj Paul, Mitali Inamdar, Sonal Manik Chavan, Mohak P Gujare, Shivang P. Bhanushali, Manoj Kumar Bhat, Ajay Pillai, INSACOG Consortium team, Yogesh Shouche.
EPI_ISL_1415336	National Centre For Cell Science	National Centre For Cell Science ‚Äì INSACOG	Dhiraj Paul, Mitali Inamdar, Sonal Manik Chavan, Mohak P Gujare, Shivang P. Bhanushali, Manoj Kumar Bhat, Ajay Pillai, INSACOG Consortium team, Yogesh Shouche.
EPI_ISL_1415347	National Centre For Cell Science	National Centre For Cell Science ‚Äì INSACOG	Dhiraj Paul, Mitali Inamdar, Sonal Manik Chavan, Mohak P Gujare, Shivang P. Bhanushali, Manoj Kumar Bhat, Ajay Pillai, INSACOG Consortium team, Yogesh Shouche.
EPI_ISL_1415373	National Centre For Cell Science	National Centre For Cell Science ‚Äì INSACOG	Dhiraj Paul, Mitali Inamdar, Sonal Manik Chavan, Mohak P Gujare, Shivang P. Bhanushali, Manoj Kumar Bhat, Ajay Pillai, INSACOG Consortium team, Yogesh Shouche.
EPI_ISL_1419048	INSACOG-WB	National Institute of Biomedical Genomics ‚Äì INSACOG	Arindam Maitra, Bhaswati Bandyopadhyay, Nidhan Kumar Biswas, Tamal Ghosh, Sreedhar Chinnaswamy, Ajay Chakraborti, Saumitra Das
EPI_ISL_1419053	INSACOG-Mizoram	National Institute of Biomedical Genomics ‚Äì INSACOG	Arindam Maitra, Swagnik Roy, Nidhan Kumar Biswas, Gracy Laldinmawii, Sreedhar Chinnaswamy, N Senthil Kumar, Saumitra Das
EPI_ISL_1419056	INSACOG-Mizoram	National Institute of Biomedical Genomics ‚Äì INSACOG	Arindam Maitra, Swagnik Roy, Nidhan Kumar Biswas, Gracy Laldinmawii, Sreedhar Chinnaswamy, N Senthil Kumar, Saumitra Das
EPI_ISL_1419060	INSACOG-Mizoram	National Institute of Biomedical Genomics ‚Äì INSACOG	Arindam Maitra, Swagnik Roy, Nidhan Kumar Biswas, Gracy Laldinmawii, Sreedhar Chinnaswamy, N Senthil Kumar, Saumitra Das
EPI_ISL_1419061	INSACOG-Mizoram	National Institute of Biomedical Genomics ‚Äì INSACOG	Arindam Maitra, Swagnik Roy, Nidhan Kumar Biswas, Gracy Laldinmawii, Sreedhar Chinnaswamy, N Senthil Kumar, Saumitra Das
EPI_ISL_1419064	INSACOG-Mizoram	National Institute of Biomedical Genomics ‚Äì INSACOG	Arindam Maitra, Swagnik Roy, Nidhan Kumar Biswas, Gracy Laldinmawii, Sreedhar Chinnaswamy, N Senthil Kumar, Saumitra Das
EPI_ISL_1419068	INSACOG-Mizoram	National Institute of Biomedical Genomics ‚Äì INSACOG	Arindam Maitra, Swagnik Roy, Nidhan Kumar Biswas, Gracy Laldinmawii, Sreedhar Chinnaswamy, N Senthil Kumar, Saumitra Das
EPI_ISL_1419078	INSACOG-Mizoram	National Institute of Biomedical Genomics ‚Äì INSACOG	Arindam Maitra, Swagnik Roy, Nidhan Kumar Biswas, Gracy Laldinmawii, Sreedhar Chinnaswamy, N Senthil Kumar, Saumitra Das
EPI_ISL_1419153	INSACOG-WB	National Institute of Biomedical Genomics ‚Äì INSACOG	Arindam Maitra, Bhaswati Bandyopadhyay, Nidhan Kumar Biswas, Tamal Ghosh, Sreedhar Chinnaswamy, Ajay Chakraborti, Saumitra Das
EPI_ISL_1419157	INSACOG-WB	National Institute of Biomedical Genomics ‚Äì INSACOG	Arindam Maitra, Bhaswati Bandyopadhyay, Nidhan Kumar Biswas, Tamal Ghosh, Sreedhar Chinnaswamy, Ajay Chakraborti, Saumitra Das
EPI_ISL_1419180	INSACOG-WB	National Institute of Biomedical Genomics ‚Äì INSACOG	Arindam Maitra, Bhaswati Bandyopadhyay, Nidhan Kumar Biswas, Tamal Ghosh, Sreedhar Chinnaswamy, Ajay Chakraborti, Saumitra Das
EPI_ISL_1419198	INSACOG-WB	National Institute of Biomedical Genomics ‚Äì INSACOG	Arindam Maitra, Bhaswati Bandyopadhyay, Nidhan Kumar Biswas, Tamal Ghosh, Sreedhar Chinnaswamy, Ajay Chakraborti, Saumitra Das
EPI_ISL_1419268	INSACOG-WB	National Institute of Biomedical Genomics ‚Äì INSACOG	Arindam Maitra, Bhaswati Bandyopadhyay, Nidhan Kumar Biswas, Tamal Ghosh, Sreedhar Chinnaswamy, Ajay Chakraborti, Saumitra Das
EPI_ISL_1419286	INSACOG-WB	National Institute of Biomedical Genomics ‚Äì INSACOG	Arindam Maitra, Bhaswati Bandyopadhyay, Nidhan Kumar Biswas, Tamal Ghosh, Sreedhar Chinnaswamy, Ajay Chakraborti, Saumitra Das
EPI_ISL_1419312	INSACOG-WB	National Institute of Biomedical Genomics ‚Äì INSACOG	Arindam Maitra, Bhaswati Bandyopadhyay, Nidhan Kumar Biswas, Tamal Ghosh, Sreedhar Chinnaswamy, Ajay Chakraborti, Saumitra Das
EPI_ISL_1419368	INSACOG-WB	National Institute of Biomedical Genomics ‚Äì INSACOG	Arindam Maitra, Bhaswati Bandyopadhyay, Nidhan Kumar Biswas, Tamal Ghosh, Sreedhar Chinnaswamy, Ajay Chakraborti, Saumitra Das
EPI_ISL_1419373	INSACOG-WB	National Institute of Biomedical Genomics ‚Äì INSACOG	Arindam Maitra, Bhaswati Bandyopadhyay, Nidhan Kumar Biswas, Tamal Ghosh, Sreedhar Chinnaswamy, Ajay Chakraborti, Saumitra Das
EPI_ISL_1419386	INSACOG-WB	National Institute of Biomedical Genomics ‚Äì INSACOG	Arindam Maitra, Bhaswati Bandyopadhyay, Nidhan Kumar Biswas, Tamal Ghosh, Sreedhar Chinnaswamy, Ajay Chakraborti, Saumitra Das
EPI_ISL_1419423	INSACOG-WB	National Institute of Biomedical Genomics ‚Äì INSACOG	Arindam Maitra, Bhaswati Bandyopadhyay, Nidhan Kumar Biswas, Tamal Ghosh, Sreedhar Chinnaswamy, Ajay Chakraborti, Saumitra Das
EPI_ISL_1419445	INSACOG-WB	National Institute of Biomedical Genomics ‚Äì INSACOG	Arindam Maitra, Bhaswati Bandyopadhyay, Nidhan Kumar Biswas, Tamal Ghosh, Sreedhar Chinnaswamy, Ajay Chakraborti, Saumitra Das
EPI_ISL_1419459	INSACOG-WB	National Institute of Biomedical Genomics ‚Äì INSACOG	Arindam Maitra, Bhaswati Bandyopadhyay, Nidhan Kumar Biswas, Tamal Ghosh, Sreedhar Chinnaswamy, Ajay Chakraborti, Saumitra Das
EPI_ISL_1419463	INSACOG-WB	National Institute of Biomedical Genomics ‚Äì INSACOG	Arindam Maitra, Bhaswati Bandyopadhyay, Nidhan Kumar Biswas, Tamal Ghosh, Sreedhar Chinnaswamy, Ajay Chakraborti, Saumitra Das
EPI_ISL_1419521	INSACOG-WB	National Institute of Biomedical Genomics ‚Äì INSACOG	Arindam Maitra, Bhaswati Bandyopadhyay, Nidhan Kumar Biswas, Tamal Ghosh, Sreedhar Chinnaswamy, Ajay Chakraborti, Saumitra Das
EPI_ISL_1419523	INSACOG-WB	National Institute of Biomedical Genomics ‚Äì INSACOG	Arindam Maitra, Bhaswati Bandyopadhyay, Nidhan Kumar Biswas, Tamal Ghosh, Sreedhar Chinnaswamy, Ajay Chakraborti, Saumitra Das
EPI_ISL_1419576	INSACOG-WB	National Institute of Biomedical Genomics ‚Äì INSACOG	Arindam Maitra, Bhaswati Bandyopadhyay, Nidhan Kumar Biswas, Tamal Ghosh, Sreedhar Chinnaswamy, Ajay Chakraborti, Saumitra Das
EPI_ISL_1419582	INSACOG-WB	National Institute of Biomedical Genomics ‚Äì INSACOG	Arindam Maitra, Bhaswati Bandyopadhyay, Nidhan Kumar Biswas, Tamal Ghosh, Sreedhar Chinnaswamy, Ajay Chakraborti, Saumitra Das
EPI_ISL_1419631	INSACOG-WB	National Institute of Biomedical Genomics ‚Äì INSACOG	Arindam Maitra, Bhaswati Bandyopadhyay, Nidhan Kumar Biswas, Tamal Ghosh, Sreedhar Chinnaswamy, Ajay Chakraborti, Saumitra Das
EPI_ISL_1419668	INSACOG-WB	National Institute of Biomedical Genomics ‚Äì INSACOG	Arindam Maitra, Bhaswati Bandyopadhyay, Nidhan Kumar Biswas, Tamal Ghosh, Sreedhar Chinnaswamy, Ajay Chakraborti, Saumitra Das
EPI_ISL_1419690	INSACOG-WB	National Institute of Biomedical Genomics ‚Äì INSACOG	Arindam Maitra, Bhaswati Bandyopadhyay, Nidhan Kumar Biswas, Tamal Ghosh, Sreedhar Chinnaswamy, Ajay Chakraborti, Saumitra Das
EPI_ISL_1419692	INSACOG-WB	National Institute of Biomedical Genomics ‚Äì INSACOG	Arindam Maitra, Bhaswati Bandyopadhyay, Nidhan Kumar Biswas, Tamal Ghosh, Sreedhar Chinnaswamy, Ajay Chakraborti, Saumitra Das
EPI_ISL_1419706	INSACOG-WB	National Institute of Biomedical Genomics ‚Äì INSACOG	Arindam Maitra, Bhaswati Bandyopadhyay, Nidhan Kumar Biswas, Tamal Ghosh, Sreedhar Chinnaswamy, Ajay Chakraborti, Saumitra Das
EPI_ISL_1419740	INSACOG-WB	National Institute of Biomedical Genomics ‚Äì INSACOG	Arindam Maitra, Bhaswati Bandyopadhyay, Nidhan Kumar Biswas, Tamal Ghosh, Sreedhar Chinnaswamy, Ajay Chakraborti, Saumitra Das
EPI_ISL_1419748	INSACOG-WB	National Institute of Biomedical Genomics ‚Äì INSACOG	Arindam Maitra, Bhaswati Bandyopadhyay, Nidhan Kumar Biswas, Tamal Ghosh, Sreedhar Chinnaswamy, Ajay Chakraborti, Saumitra Das
EPI_ISL_1419757	INSACOG-WB	National Institute of Biomedical Genomics ‚Äì INSACOG	Arindam Maitra, Bhaswati Bandyopadhyay, Nidhan Kumar Biswas, Tamal Ghosh, Sreedhar Chinnaswamy, Ajay Chakraborti, Saumitra Das
EPI_ISL_1419859	INSACOG-WB	National Institute of Biomedical Genomics ‚Äì INSACOG	Arindam Maitra, Bhaswati Bandyopadhyay, Nidhan Kumar Biswas, Tamal Ghosh, Sreedhar Chinnaswamy, Ajay Chakraborti, Saumitra Das
EPI_ISL_1419863	INSACOG-WB	National Institute of Biomedical Genomics ‚Äì INSACOG	Arindam Maitra, Bhaswati Bandyopadhyay, Nidhan Kumar Biswas, Tamal Ghosh, Sreedhar Chinnaswamy, Ajay Chakraborti, Saumitra Das
EPI_ISL_1419879	INSACOG-WB	National Institute of Biomedical Genomics ‚Äì INSACOG	Arindam Maitra, Bhaswati Bandyopadhyay, Nidhan Kumar Biswas, Tamal Ghosh, Sreedhar Chinnaswamy, Ajay Chakraborti, Saumitra Das
EPI_ISL_1419887	INSACOG-WB	National Institute of Biomedical Genomics ‚Äì INSACOG	Arindam Maitra, Bhaswati Bandyopadhyay, Nidhan Kumar Biswas, Tamal Ghosh, Sreedhar Chinnaswamy, Ajay Chakraborti, Saumitra Das
EPI_ISL_1419903	INSACOG-WB	National Institute of Biomedical Genomics ‚Äì INSACOG	Arindam Maitra, Bhaswati Bandyopadhyay, Nidhan Kumar Biswas, Tamal Ghosh, Sreedhar Chinnaswamy, Ajay Chakraborti, Saumitra Das
EPI_ISL_1445353	Aegis Sciences Corporation	Centers for Disease Control and Prevention Division of Viral Diseases, Pathogen Discovery	Dakota Howard, Dhwani Batra, Peter W. Cook, Kara Moser, Adrian Paskey, Jason Caravas, Benjamin Rambo-Martin, Shatavia Morrison, Christopher Gulvick, Scott Sammons, Yvette Unoarumhi, Darlene Wagner, Matthew Schmerer, Cyndi Clark, Patrick Campbell, Rob Case, Vikramsinha Ghorpade, Holly Houdeshell, Ola Kvalvaag, Dillon Nall, Ethan Sanders, Alec Vest, Shaun Westlund, Matthew Hardison, Clinton R. Pade…
EPI_ISL_1446533	IN State Department of Health Laboratory Services	Centers for Disease Control and Prevention Division of Viral Diseases, Pathogen Discovery	Mili Sheth, Sarah Nobles, Jasmine Padilla, Mark Burroughs, Shoshona Le, Katie Dillon, Peter Cook, Clinton R. Paden, Dhwani Batra, Krista Queen, Kristen Knipe, Dakota Howard, Yvette Unoarumhi, Darlene Wagner, Matthew Schmerer, Ben L. Rambo-Martin, Kristine Lacek, Sam Shepard, Alison Laufer Halpin, Dave Wentworth, Vivien Dugan, Suxiang Tong, Justin Lee
EPI_ISL_1447331	Diagnostic and Research Center of Infectious Diseases, Medical Faculty, Andalas University	Diagnostic and Research Center of Infectious Diseases, Medical Faculty, Andalas University	Andani Eka Putra, Syafrizayanti, Ikhwan R. Sudji, Linosefa, Dede Rahman Agustian, Ayu Novita Trisnawati, Siskalil Fahma, Nia Ayuni Putri, Sekar Asri Tresnaningtyas, SM Rezvi, Fauzul Azhim, Dessy Arisanty, Gestina Aliska, Desmawati, Nita Afriani ,Syandrez Prima Putra, Juane Plantika Menra, Yolani Syaputri, Mutia Lailani
EPI_ISL_1447333	Diagnostic and Research Center of Infectious Diseases, Medical Faculty, Andalas University	Diagnostic and Research Center of Infectious Diseases, Medical Faculty, Andalas University	Andani Eka Putra, Syafrizayanti, Ikhwan R. Sudji, Linosefa, Dede Rahman Agustian, Ayu Novita Trisnawati, Siskalil Fahma, Nia Ayuni Putri, Sekar Asri Tresnaningtyas, SM Rezvi, Fauzul Azhim, Dessy Arisanty, Gestina Aliska, Desmawati, Nita Afriani ,Syandrez Prima Putra, Juane Plantika Menra, Yolani Syaputri, Mutia Lailani
EPI_ISL_1447346	Diagnostic and Research Center of Infectious Diseases, Medical Faculty, Andalas University	Diagnostic and Research Center of Infectious Diseases, Medical Faculty, Andalas University	Andani Eka Putra, Syafrizayanti, Ikhwan R. Sudji, Linosefa, Dede Rahman Agustian, Ayu Novita Trisnawati, Siskalil Fahma, Nia Ayuni Putri, Sekar Asri Tresnaningtyas, SM Rezvi, Fauzul Azhim, Dessy Arisanty, Gestina Aliska, Desmawati, Nita Afriani ,Syandrez Prima Putra, Juane Plantika Menra, Yolani Syaputri, Mutia Lailani
EPI_ISL_1447349	Diagnostic and Research Center of Infectious Diseases, Medical Faculty, Andalas University	Diagnostic and Research Center of Infectious Diseases, Medical Faculty, Andalas University	Andani Eka Putra, Syafrizayanti, Ikhwan R. Sudji, Linosefa, Dede Rahman Agustian, Ayu Novita Trisnawati, Siskalil Fahma, Nia Ayuni Putri, Sekar Asri Tresnaningtyas, SM Rezvi, Fauzul Azhim, Dessy Arisanty, Gestina Aliska, Desmawati, Nita Afriani ,Syandrez Prima Putra, Juane Plantika Menra, Yolani Syaputri, Mutia Lailani
EPI_ISL_1447355	Diagnostic and Research Center of Infectious Diseases, Medical Faculty, Andalas University	Diagnostic and Research Center of Infectious Diseases, Medical Faculty, Andalas University	Andani Eka Putra, Syafrizayanti, Ikhwan R. Sudji, Linosefa, Dede Rahman Agustian, Ayu Novita Trisnawati, Siskalil Fahma, Nia Ayuni Putri, Sekar Asri Tresnaningtyas, SM Rezvi, Fauzul Azhim, Dessy Arisanty, Gestina Aliska, Desmawati, Nita Afriani ,Syandrez Prima Putra, Juane Plantika Menra, Yolani Syaputri, Mutia Lailani
EPI_ISL_1447358	Diagnostic and Research Center of Infectious Diseases, Medical Faculty, Andalas University	Diagnostic and Research Center of Infectious Diseases, Medical Faculty, Andalas University	Andani Eka Putra, Syafrizayanti, Ikhwan R. Sudji, Linosefa, Dede Rahman Agustian, Ayu Novita Trisnawati, Siskalil Fahma, Nia Ayuni Putri, Sekar Asri Tresnaningtyas, SM Rezvi, Fauzul Azhim, Dessy Arisanty, Gestina Aliska, Desmawati, Nita Afriani ,Syandrez Prima Putra, Juane Plantika Menra, Yolani Syaputri, Mutia Lailani
EPI_ISL_1469241	National Institute Health Research and Development	National Institute of Health Research and Development	Subangkit, Hana Apsari Pawestri, Kartika Dewi Puspa, Arie Ardiansyah Nugraha, Hartanti Dian Ikawati, Krisna Nur Andriana Pangesti, Yuni Rukminiati, Ririn Ramadhany, Agustiningsih, Kindi Adam, Holy Arif Wibowo, Triyani Soekarso, Ni Ketut Susilarini, Nurika Hariastuti, Ully Alfi Nikmah, Reni Herman, Nike Susanti, Herna, Tati Febriyanti, Natalie Laurencia Kipuw, Fauzul Muna, Irene Lorinda Indalao, N…
EPI_ISL_1469243	National Institute Health Research and Development	National Institute of Health Research and Development	Reni Herman, Krisna Pangesti, Hana Apsari Pawestri, Subangkit, Kartika Dewi Puspa, Arie Ardiansyah Nugraha, Hartanti Dian Ikawati, Nelly Puspandari, Vivi Setiawaty
EPI_ISL_1469247	RS Khusus Paru Karawang	National Institute of Health Research and Development	Hartanti Dian Ikawati, Hana Apsari Pawestri, Subangkit, Kartika Dewi Puspa, Arie Ardiansyah Nugraha, Krisna Pangesti, Nelly Puspandari, Vivi Setiawaty
EPI_ISL_1469253	RS Mandaya Karawang	National Institute of Health Research and Development	Vivi Setiawaty, Hana Apsari Pawestri, Subangkit, Kartika Dewi Puspa, Arie Ardiansyah Nugraha, Hartanti Dian Ikawati, Nelly Puspandari, Krisna Pangesti
EPI_ISL_1469254	RS Lira Medika Karawang	National Institute of Health Research and Development	Vivi Setiawaty, Hana Apsari Pawestri, Subangkit, Kartika Dewi Puspa, Arie Ardiansyah Nugraha, Hartanti Dian Ikawati, Nelly Puspandari, Krisna Pangesti
EPI_ISL_1469255	National Institute Health Research and Development	National Institute of Health Research and Development	Subangkit, Hana Apsari Pawestri, Kartika Dewi Puspa, Arie Ardiansyah Nugraha, Hartanti Dian Ikawati, Krisna Nur Andriana Pangesti, Yuni Rukminiati, Ririn Ramadhany, Agustiningsih, Kindi Adam, Holy Arif Wibowo, Triyani Soekarso, Ni Ketut Susilarini, Nurika Hariastuti, Ully Alfi Nikmah, Reni Herman, Nike Susanti, Herna, Tati Febriyanti, Natalie Laurencia Kipuw, Fauzul Muna, Irene Lorinda Indalao, N…
EPI_ISL_1469256	RS Khusus Paru Karawang	National Institute of Health Research and Development	Hartanti Dian Ikawati, Hana Apsari Pawestri, Subangkit, Kartika Dewi Puspa, Arie Ardiansyah Nugraha, Krisna Pangesti, Nelly Puspandari, Vivi Setiawaty
EPI_ISL_1469264	National Institute Health Research and Development	National Institute of Health Research and Development	Subangkit, Hana Apsari Pawestri, Kartika Dewi Puspa, Arie Ardiansyah Nugraha, Hartanti Dian Ikawati, Krisna Nur Andriana Pangesti, Yuni Rukminiati, Ririn Ramadhany, Agustiningsih, Kindi Adam, Holy Arif Wibowo, Triyani Soekarso, Ni Ketut Susilarini, Nurika Hariastuti, Ully Alfi Nikmah, Reni Herman, Nike Susanti, Herna, Tati Febriyanti, Natalie Laurencia Kipuw, Fauzul Muna, Irene Lorinda Indalao, N…
EPI_ISL_1469265	National Institute Health Research and Development	National Institute of Health Research and Development	Subangkit, Hana Apsari Pawestri, Kartika Dewi Puspa, Arie Ardiansyah Nugraha, Hartanti Dian Ikawati, Krisna Nur Andriana Pangesti, Yuni Rukminiati, Ririn Ramadhany, Agustiningsih, Kindi Adam, Holy Arif Wibowo, Triyani Soekarso, Ni Ketut Susilarini, Nurika Hariastuti, Ully Alfi Nikmah, Reni Herman, Nike Susanti, Herna, Tati Febriyanti, Natalie Laurencia Kipuw, Fauzul Muna, Irene Lorinda Indalao, N…
EPI_ISL_1469266	National Institute Health Research and Development	National Institute of Health Research and Development	Subangkit, Hana Apsari Pawestri, Kartika Dewi Puspa, Arie Ardiansyah Nugraha, Hartanti Dian Ikawati, Krisna Nur Andriana Pangesti, Yuni Rukminiati, Ririn Ramadhany, Agustiningsih, Kindi Adam, Holy Arif Wibowo, Triyani Soekarso, Ni Ketut Susilarini, Nurika Hariastuti, Ully Alfi Nikmah, Reni Herman, Nike Susanti, Herna, Tati Febriyanti, Natalie Laurencia Kipuw, Fauzul Muna, Irene Lorinda Indalao, N…
EPI_ISL_1469272	Dinas Kesehatan Kabupaten Ponorogo	National Institute of Health Research and Development	Arie Ardiansyah Nugraha, Hana Apsari Pawestri, Subangkit, Kartika Dewi Puspa, Hartanti Dian Ikawati, Nelly Puspandari, Krisna Pangesti, Vivi Setiawaty
EPI_ISL_1469284	Dinas Kesehatan Kabupaten Ponorogo	National Institute of Health Research and Development	Kartika Dewi Puspa, Hana Apsari Pawestri, Subangkit, Arie Ardiansyah Nugraha, Hartanti Dian Ikawati, Nelly Puspandari, Krisna Pangesti, Vivi Setiawaty
EPI_ISL_1469287	RS Mandaya Karawang	National Institute of Health Research and Development	Vivi Setiawaty, Hana Apsari Pawestri, Subangkit, Kartika Dewi Puspa, Arie Ardiansyah Nugraha, Hartanti Dian Ikawati, Nelly Puspandari, Krisna Pangesti
EPI_ISL_1469288	Labkesda Karawang	National Institute of Health Research and Development	Hana Apsari Pawestri, Subangkit, Kartika Dewi Puspa, Arie Ardiansyah Nugraha, Hartanti Dian Ikawati, Nelly Puspandari, Krisna Pangesti, Vivi Setiawaty
EPI_ISL_1469291	National Institute Health Research and Development	National Institute of Health Research and Development	Nur Ika Hariastuti, Nike Susanti, Hana Apsari Pawestri, Subangkit, Kartika Dewi Puspa, Arie Ardiansyah Nugraha, Hartanti Dian Ikawati, Nelly Puspandari, Vivi Setiawaty
EPI_ISL_1481135	Laboratory Corporation of America	Centers for Disease Control and Prevention Division of Viral Diseases, Pathogen Discovery	Dakota Howard, Dhwani Batra, Peter W. Cook, Kara Moser, Adrian Paskey, Jason Caravas, Benjamin Rambo-Martin, Shatavia Morrison, Christopher Gulvick, Scott Sammons, Yvette Unoarumhi, Darlene Wagner, Matthew Schmerer, Minoo Agarwal, Eyad Almasri, Debbie Boles, Ayla Burns, Nuthawin Charoensri, Oren Cohen, Susan Countryman, Mary Ann Cristobal, Bobbi Croy, Suzanne Dale, Hrushikesh Deshmukh, Amanda Dou…
EPI_ISL_1490791	IN State Department of Health Laboratory Services	IN State Department of Health Laboratory Services	Cassandra Campion, Jamie Yeadon, Brian Pope, Lixia Liu, Kyle Brownlee, Melissa Hindenlang, Ankita Kashikar, Mark Glazier
EPI_ISL_1490846	IN State Department of Health Laboratory Services	IN State Department of Health Laboratory Services	Cassandra Campion, Jamie Yeadon, Brian Pope, Lixia Liu, Kyle Brownlee, Melissa Hindenlang, Ankita Kashikar, Mark Glazier
EPI_ISL_1511200	National Centre For Cell Science	National Centre For Cell Science ‚Äì INSACOG	Dhiraj Paul, Sonal Manik Chavan, Mohak P Gujare, Shivang P. Bhanushali, Mitali Inamdar, Manoj Kumar Bhat, Ajay Pillai, INSACOG Consortium team, Yogesh Shouche
EPI_ISL_1512596	Helix/Illumina	Centers for Disease Control and Prevention Division of Viral Diseases, Pathogen Discovery	Dakota Howard, Dhwani Batra, Peter W. Cook, Kara Moser, Adrian Paskey, Jason Caravas, Benjamin Rambo-Martin, Shatavia Morrison, Christopher Gulvick, Scott Sammons, Yvette Unoarumhi, Darlene Wagner, Matthew Schmerer, Eileen de Feo, Jan Antico, Christine Tran, Matthew Tolentino, Shannon Wickline, Kim Gietzen, Brad Sickler, Jingtao Liu, Eric Allen, Phil Febbo, Nicole L. Washington, Simon White, Gera…
EPI_ISL_1513517	Aegis Sciences Corporation	Centers for Disease Control and Prevention Division of Viral Diseases, Pathogen Discovery	Dakota Howard, Dhwani Batra, Peter W. Cook, Kara Moser, Adrian Paskey, Jason Caravas, Benjamin Rambo-Martin, Shatavia Morrison, Christopher Gulvick, Scott Sammons, Yvette Unoarumhi, Darlene Wagner, Matthew Schmerer, Cyndi Clark, Patrick Campbell, Rob Case, Vikramsinha Ghorpade, Holly Houdeshell, Ola Kvalvaag, Dillon Nall, Ethan Sanders, Alec Vest, Shaun Westlund, Matthew Hardison, Clinton R. Pade…
EPI_ISL_1514054	Laboratory Corporation of America	Centers for Disease Control and Prevention Division of Viral Diseases, Pathogen Discovery	Dakota Howard, Dhwani Batra, Peter W. Cook, Kara Moser, Adrian Paskey, Jason Caravas, Benjamin Rambo-Martin, Shatavia Morrison, Christopher Gulvick, Scott Sammons, Yvette Unoarumhi, Darlene Wagner, Matthew Schmerer, Minoo Agarwal, Eyad Almasri, Debbie Boles, Ayla Burns, Nuthawin Charoensri, Oren Cohen, Susan Countryman, Mary Ann Cristobal, Bobbi Croy, Suzanne Dale, Hrushikesh Deshmukh, Amanda Dou…
EPI_ISL_1514068	Laboratory Corporation of America	Centers for Disease Control and Prevention Division of Viral Diseases, Pathogen Discovery	Dakota Howard, Dhwani Batra, Peter W. Cook, Kara Moser, Adrian Paskey, Jason Caravas, Benjamin Rambo-Martin, Shatavia Morrison, Christopher Gulvick, Scott Sammons, Yvette Unoarumhi, Darlene Wagner, Matthew Schmerer, Minoo Agarwal, Eyad Almasri, Debbie Boles, Ayla Burns, Nuthawin Charoensri, Oren Cohen, Susan Countryman, Mary Ann Cristobal, Bobbi Croy, Suzanne Dale, Hrushikesh Deshmukh, Amanda Dou…
EPI_ISL_1514153	Laboratory Corporation of America	Centers for Disease Control and Prevention Division of Viral Diseases, Pathogen Discovery	Dakota Howard, Dhwani Batra, Peter W. Cook, Kara Moser, Adrian Paskey, Jason Caravas, Benjamin Rambo-Martin, Shatavia Morrison, Christopher Gulvick, Scott Sammons, Yvette Unoarumhi, Darlene Wagner, Matthew Schmerer, Minoo Agarwal, Eyad Almasri, Debbie Boles, Ayla Burns, Nuthawin Charoensri, Oren Cohen, Susan Countryman, Mary Ann Cristobal, Bobbi Croy, Suzanne Dale, Hrushikesh Deshmukh, Amanda Dou…
EPI_ISL_1514345	Laboratory Corporation of America	Centers for Disease Control and Prevention Division of Viral Diseases, Pathogen Discovery	Dakota Howard, Dhwani Batra, Peter W. Cook, Kara Moser, Adrian Paskey, Jason Caravas, Benjamin Rambo-Martin, Shatavia Morrison, Christopher Gulvick, Scott Sammons, Yvette Unoarumhi, Darlene Wagner, Matthew Schmerer, Minoo Agarwal, Eyad Almasri, Debbie Boles, Ayla Burns, Nuthawin Charoensri, Oren Cohen, Susan Countryman, Mary Ann Cristobal, Bobbi Croy, Suzanne Dale, Hrushikesh Deshmukh, Amanda Dou…
EPI_ISL_1527948	IN State Department of Health Laboratory Services	IN State Department of Health Laboratory Services	Cassandra Campion, Jamie Yeadon, Brian Pope, Lixia Liu, Kyle Brownlee, Melissa Hindenlang, Ankita Kashikar, Mark Glazier
EPI_ISL_1532790	Translational Health Science and Technology Institute -ESIC medical college and hospital, Faridabad	THSTI Bioassay laboratory	Saurabh Kumar, Naseem Ahmed Khan, Jigme Wangchuk, Anil Pandey, Akshay Kanakan, Ranjeet Maurya, Janani Srinivasa Vasudevan, Neha Jha, Priyanka Mehta, Rajesh Pandey, Guruprasad R Medigeshi
EPI_ISL_1532791	Translational Health Science and Technology Institute -ESIC medical college and hospital, Faridabad	THSTI Bioassay laboratory	Saurabh Kumar, Naseem Ahmed Khan, Jigme Wangchuk, Anil Pandey, Akshay Kanakan, Ranjeet Maurya, Janani Srinivasa Vasudevan, Neha Jha, Priyanka Mehta, Rajesh Pandey, Guruprasad R Medigeshi
EPI_ISL_1533036	Diagnostic and Research Center of Infectious Diseases, Medical Faculty, Andalas University	Diagnostic and Research Center of Infectious Diseases, Medical Faculty, Andalas University	Andani Eka Putra, Syafrizayanti, Ikhwan R. Sudji, Linosefa, Dede Rahman Agustian, Ayu Novita Trisnawati, Siskalil Fahma, Nia Ayuni Putri, Sekar Asri Tresnaningtyas, SM Rezvi, Fauzul Azhim, Dessy Arisanty, Gestina Aliska, Desmawati, Nita Afriani ,Syandrez Prima Putra, Juane Plantika Menra, Yolani Syaputri, Mutia Lailani
EPI_ISL_1533039	Diagnostic and Research Center of Infectious Diseases, Medical Faculty, Andalas University	Diagnostic and Research Center of Infectious Diseases, Medical Faculty, Andalas University	Andani Eka Putra, Syafrizayanti, Ikhwan R. Sudji, Linosefa, Dede Rahman Agustian, Ayu Novita Trisnawati, Siskalil Fahma, Nia Ayuni Putri, Sekar Asri Tresnaningtyas, SM Rezvi, Fauzul Azhim, Dessy Arisanty, Gestina Aliska, Desmawati, Nita Afriani ,Syandrez Prima Putra, Juane Plantika Menra, Yolani Syaputri, Mutia Lailani
EPI_ISL_1533043	Diagnostic and Research Center of Infectious Diseases, Medical Faculty, Andalas University	Diagnostic and Research Center of Infectious Diseases, Medical Faculty, Andalas University	Andani Eka Putra, Syafrizayanti, Ikhwan R. Sudji, Linosefa, Dede Rahman Agustian, Ayu Novita Trisnawati, Siskalil Fahma, Nia Ayuni Putri, Sekar Asri Tresnaningtyas, SM Rezvi, Fauzul Azhim, Dessy Arisanty, Gestina Aliska, Desmawati, Nita Afriani ,Syandrez Prima Putra, Juane Plantika Menra, Yolani Syaputri, Mutia Lailani
EPI_ISL_1533046	Diagnostic and Research Center of Infectious Diseases, Medical Faculty, Andalas University	Diagnostic and Research Center of Infectious Diseases, Medical Faculty, Andalas University	Andani Eka Putra, Syafrizayanti, Ikhwan R. Sudji, Linosefa, Dede Rahman Agustian, Ayu Novita Trisnawati, Siskalil Fahma, Nia Ayuni Putri, Sekar Asri Tresnaningtyas, SM Rezvi, Fauzul Azhim, Dessy Arisanty, Gestina Aliska, Desmawati, Nita Afriani ,Syandrez Prima Putra, Juane Plantika Menra, Yolani Syaputri, Mutia Lailani
EPI_ISL_1533048	Diagnostic and Research Center of Infectious Diseases, Medical Faculty, Andalas University	Diagnostic and Research Center of Infectious Diseases, Medical Faculty, Andalas University	Andani Eka Putra, Syafrizayanti, Ikhwan R. Sudji, Linosefa, Dede Rahman Agustian, Ayu Novita Trisnawati, Siskalil Fahma, Nia Ayuni Putri, Sekar Asri Tresnaningtyas, SM Rezvi, Fauzul Azhim, Dessy Arisanty, Gestina Aliska, Desmawati, Nita Afriani ,Syandrez Prima Putra, Juane Plantika Menra, Yolani Syaputri, Mutia Lailani
EPI_ISL_1533052	Diagnostic and Research Center of Infectious Diseases, Medical Faculty, Andalas University	Diagnostic and Research Center of Infectious Diseases, Medical Faculty, Andalas University	Andani Eka Putra, Syafrizayanti, Ikhwan R. Sudji, Linosefa, Dede Rahman Agustian, Ayu Novita Trisnawati, Siskalil Fahma, Nia Ayuni Putri, Sekar Asri Tresnaningtyas, SM Rezvi, Fauzul Azhim, Dessy Arisanty, Gestina Aliska, Desmawati, Nita Afriani ,Syandrez Prima Putra, Juane Plantika Menra, Yolani Syaputri, Mutia Lailani
EPI_ISL_1533053	Diagnostic and Research Center of Infectious Diseases, Medical Faculty, Andalas University	Diagnostic and Research Center of Infectious Diseases, Medical Faculty, Andalas University	Andani Eka Putra, Syafrizayanti, Ikhwan R. Sudji, Linosefa, Dede Rahman Agustian, Ayu Novita Trisnawati, Siskalil Fahma, Nia Ayuni Putri, Sekar Asri Tresnaningtyas, SM Rezvi, Fauzul Azhim, Dessy Arisanty, Gestina Aliska, Desmawati, Nita Afriani ,Syandrez Prima Putra, Juane Plantika Menra, Yolani Syaputri, Mutia Lailani
EPI_ISL_1533068	Diagnostic and Research Center of Infectious Diseases, Medical Faculty, Andalas University	Diagnostic and Research Center of Infectious Diseases, Medical Faculty, Andalas University	Andani Eka Putra, Syafrizayanti, Ikhwan R. Sudji, Linosefa, Dede Rahman Agustian, Ayu Novita Trisnawati, Siskalil Fahma, Nia Ayuni Putri, Sekar Asri Tresnaningtyas, SM Rezvi, Fauzul Azhim, Dessy Arisanty, Gestina Aliska, Desmawati, Nita Afriani ,Syandrez Prima Putra, Juane Plantika Menra, Yolani Syaputri, Mutia Lailani
EPI_ISL_1533069	Diagnostic and Research Center of Infectious Diseases, Medical Faculty, Andalas University	Diagnostic and Research Center of Infectious Diseases, Medical Faculty, Andalas University	Andani Eka Putra, Syafrizayanti, Ikhwan R. Sudji, Linosefa, Dede Rahman Agustian, Ayu Novita Trisnawati, Siskalil Fahma, Nia Ayuni Putri, Sekar Asri Tresnaningtyas, SM Rezvi, Fauzul Azhim, Dessy Arisanty, Gestina Aliska, Desmawati, Nita Afriani ,Syandrez Prima Putra, Juane Plantika Menra, Yolani Syaputri, Mutia Lailani
EPI_ISL_1533072	Diagnostic and Research Center of Infectious Diseases, Medical Faculty, Andalas University	Diagnostic and Research Center of Infectious Diseases, Medical Faculty, Andalas University	Andani Eka Putra, Syafrizayanti, Ikhwan R. Sudji, Linosefa, Dede Rahman Agustian, Ayu Novita Trisnawati, Siskalil Fahma, Nia Ayuni Putri, Sekar Asri Tresnaningtyas, SM Rezvi, Fauzul Azhim, Dessy Arisanty, Gestina Aliska, Desmawati, Nita Afriani ,Syandrez Prima Putra, Juane Plantika Menra, Yolani Syaputri, Mutia Lailani
EPI_ISL_1533078	Diagnostic and Research Center of Infectious Diseases, Medical Faculty, Andalas University	Diagnostic and Research Center of Infectious Diseases, Medical Faculty, Andalas University	Andani Eka Putra, Syafrizayanti, Ikhwan R. Sudji, Linosefa, Dede Rahman Agustian, Ayu Novita Trisnawati, Siskalil Fahma, Nia Ayuni Putri, Sekar Asri Tresnaningtyas, SM Rezvi, Fauzul Azhim, Dessy Arisanty, Gestina Aliska, Desmawati, Nita Afriani ,Syandrez Prima Putra, Juane Plantika Menra, Yolani Syaputri, Mutia Lailani
EPI_ISL_1533087	Diagnostic and Research Center of Infectious Diseases, Medical Faculty, Andalas University	Diagnostic and Research Center of Infectious Diseases, Medical Faculty, Andalas University	Andani Eka Putra, Syafrizayanti, Ikhwan R. Sudji, Linosefa, Dede Rahman Agustian, Ayu Novita Trisnawati, Siskalil Fahma, Nia Ayuni Putri, Sekar Asri Tresnaningtyas, SM Rezvi, Fauzul Azhim, Dessy Arisanty, Gestina Aliska, Desmawati, Nita Afriani ,Syandrez Prima Putra, Juane Plantika Menra, Yolani Syaputri, Mutia Lailani
EPI_ISL_1533088	Diagnostic and Research Center of Infectious Diseases, Medical Faculty, Andalas University	Diagnostic and Research Center of Infectious Diseases, Medical Faculty, Andalas University	Andani Eka Putra, Syafrizayanti, Ikhwan R. Sudji, Linosefa, Dede Rahman Agustian, Ayu Novita Trisnawati, Siskalil Fahma, Nia Ayuni Putri, Sekar Asri Tresnaningtyas, SM Rezvi, Fauzul Azhim, Dessy Arisanty, Gestina Aliska, Desmawati, Nita Afriani ,Syandrez Prima Putra, Juane Plantika Menra, Yolani Syaputri, Mutia Lailani
EPI_ISL_1533093	Diagnostic and Research Center of Infectious Diseases, Medical Faculty, Andalas University	Diagnostic and Research Center of Infectious Diseases, Medical Faculty, Andalas University	Andani Eka Putra, Syafrizayanti, Ikhwan R. Sudji, Linosefa, Dede Rahman Agustian, Ayu Novita Trisnawati, Siskalil Fahma, Nia Ayuni Putri, Sekar Asri Tresnaningtyas, SM Rezvi, Fauzul Azhim, Dessy Arisanty, Gestina Aliska, Desmawati, Nita Afriani ,Syandrez Prima Putra, Juane Plantika Menra, Yolani Syaputri, Mutia Lailani
EPI_ISL_1533095	Diagnostic and Research Center of Infectious Diseases, Medical Faculty, Andalas University	Diagnostic and Research Center of Infectious Diseases, Medical Faculty, Andalas University	Andani Eka Putra, Syafrizayanti, Ikhwan R. Sudji, Linosefa, Dede Rahman Agustian, Ayu Novita Trisnawati, Siskalil Fahma, Nia Ayuni Putri, Sekar Asri Tresnaningtyas, SM Rezvi, Fauzul Azhim, Dessy Arisanty, Gestina Aliska, Desmawati, Nita Afriani ,Syandrez Prima Putra, Juane Plantika Menra, Yolani Syaputri, Mutia Lailani
EPI_ISL_1533098	Diagnostic and Research Center of Infectious Diseases, Medical Faculty, Andalas University	Diagnostic and Research Center of Infectious Diseases, Medical Faculty, Andalas University	Andani Eka Putra, Syafrizayanti, Ikhwan R. Sudji, Linosefa, Dede Rahman Agustian, Ayu Novita Trisnawati, Siskalil Fahma, Nia Ayuni Putri, Sekar Asri Tresnaningtyas, SM Rezvi, Fauzul Azhim, Dessy Arisanty, Gestina Aliska, Desmawati, Nita Afriani ,Syandrez Prima Putra, Juane Plantika Menra, Yolani Syaputri, Mutia Lailani
EPI_ISL_1533099	Diagnostic and Research Center of Infectious Diseases, Medical Faculty, Andalas University	Diagnostic and Research Center of Infectious Diseases, Medical Faculty, Andalas University	Andani Eka Putra, Syafrizayanti, Ikhwan R. Sudji, Linosefa, Dede Rahman Agustian, Ayu Novita Trisnawati, Siskalil Fahma, Nia Ayuni Putri, Sekar Asri Tresnaningtyas, SM Rezvi, Fauzul Azhim, Dessy Arisanty, Gestina Aliska, Desmawati, Nita Afriani ,Syandrez Prima Putra, Juane Plantika Menra, Yolani Syaputri, Mutia Lailani
EPI_ISL_1533733	National Centre For Cell Science	National Centre For Cell Science ‚Äì INSACOG	Dhiraj Paul, Sonal Manik Chavan, Mohak P Gujare, Shivang P. Bhanushali, Mitali Inamdar, Manoj Kumar Bhat, Ajay Pillai, INSACOG Consortium team, Yogesh Shouche
EPI_ISL_1533774	National Centre For Cell Science	National Centre For Cell Science ‚Äì INSACOG	Dhiraj Paul, Sonal Manik Chavan, Mohak P Gujare, Shivang P. Bhanushali, Mitali Inamdar, Manoj Kumar Bhat, Ajay Pillai, INSACOG Consortium team, Yogesh Shouche
EPI_ISL_1533775	National Centre For Cell Science	National Centre For Cell Science ‚Äì INSACOG	Dhiraj Paul, Sonal Manik Chavan, Mohak P Gujare, Shivang P. Bhanushali, Mitali Inamdar, Manoj Kumar Bhat, Ajay Pillai, INSACOG Consortium team, Yogesh Shouche
EPI_ISL_1533777	National Centre For Cell Science	National Centre For Cell Science ‚Äì INSACOG	Dhiraj Paul, Sonal Manik Chavan, Mohak P Gujare, Shivang P. Bhanushali, Mitali Inamdar, Manoj Kumar Bhat, Ajay Pillai, INSACOG Consortium team, Yogesh Shouche
EPI_ISL_1533793	National Centre For Cell Science	National Centre For Cell Science ‚Äì INSACOG	Dhiraj Paul, Sonal Manik Chavan, Mohak P Gujare, Shivang P. Bhanushali, Mitali Inamdar, Manoj Kumar Bhat, Ajay Pillai, INSACOG Consortium team, Yogesh Shouche
EPI_ISL_1533797	National Centre For Cell Science	National Centre For Cell Science ‚Äì INSACOG	Dhiraj Paul, Sonal Manik Chavan, Mohak P Gujare, Shivang P. Bhanushali, Mitali Inamdar, Manoj Kumar Bhat, Ajay Pillai, INSACOG Consortium team, Yogesh Shouche
EPI_ISL_1534691	BTKLPP kelas 1 Batam	National Institute of Health Research and Development	Hana Apsari Pawestri, Subangkit, Kartika Dewi Puspa, Arie Ardiansyah Nugraha, Hartanti Dian Ikawati, Nelly Puspandari, Krisna Pangesti, Budi Santosa, Ismail, Ida Neni Haryanti, Vivi Setiawaty
EPI_ISL_1534695	BTKLPP kelas 1 Batam	National Institute of Health Research and Development	Hana Apsari Pawestri, Subangkit, Kartika Dewi Puspa, Arie Ardiansyah Nugraha, Hartanti Dian Ikawati, Nelly Puspandari, Krisna Pangesti, Budi Santosa, Ismail, Ida Neni Haryanti, Vivi Setiawaty
EPI_ISL_1534697	Ciputra Hospital Citra Garden City	National Institute of Health Research and Development	Vivi Setiawaty, Hana Apsari Pawestri, Subangkit, Kartika Dewi Puspa, Arie Ardiansyah Nugraha, Hartanti Dian Ikawati, Nelly Puspandari, Krisna Pangesti
EPI_ISL_1534703	Fakultas kedokteran Universitas Sumatra Utara	National Institute of Health Research and Development	Kartika Dewi Puspa, Hana Apsari Pawestri, Subangkit, Arie Ardiansyah Nugraha, Hartanti Dian Ikawati, Nelly Puspandari, Krisna Pangesti, Vivi Setiawaty
EPI_ISL_1534705	BBLK Surabaya	National Institute of Health Research and Development	Kartika Dewi Puspa, Hana Apsari Pawestri, Subangkit, Arie Ardiansyah Nugraha, Hartanti Dian Ikawati, Nelly Puspandari, Krisna Pangesti, Vivi Setiawaty
EPI_ISL_1544049	National Centre For Cell Science	National Centre For Cell Science ‚Äì INSACOG	Dhiraj Paul, Mohak P Gujare, Shivang P. Bhanushali, Mitali Inamdar, Sonal Manik Chavan, Manoj Kumar Bhat, Ajay Pillai, INSACOG Consortium team, Yogesh Shouche
EPI_ISL_1544056	National Centre For Cell Science	National Centre For Cell Science ‚Äì INSACOG	Dhiraj Paul, Mohak P Gujare, Shivang P. Bhanushali, Mitali Inamdar, Sonal Manik Chavan, Manoj Kumar Bhat, Ajay Pillai, INSACOG Consortium team, Yogesh Shouche
EPI_ISL_1544120	Supratech Micropath Laboratory Research Institute Pvt Ltd, Ahmedabad	Gujarat Biotechnology Research Centre	Mahendra Parikh,Janvi Raval,Zarna Patel,Nitin Savaliya,Dinesh Kumar,Twinkle Soni,Sonal Sharma ,Zuber Saiyed,Ramesh Pandit,Umang Mishra,Nitesh Shah,Chaitanya Joshi,Madhvi Joshi
EPI_ISL_1544188	Government Medical College (GMC), Surat	Gujarat Biotechnology Research Centre	Twinkle Soni,Sonal Sharma ,Zuber Saiyed,Ramesh Pandit,Janvi Raval,Zarna Patel,Nitin Savaliya,Dinesh Kumar,Neeta Khandelwal,Umang Mishra,Nitesh Shah,Chaitanya Joshi,Madhvi Joshi
EPI_ISL_1549537	Laboratory Corporation of America	Centers for Disease Control and Prevention Division of Viral Diseases, Pathogen Discovery	Dakota Howard, Dhwani Batra, Peter W. Cook, Kara Moser, Adrian Paskey, Jason Caravas, Benjamin Rambo-Martin, Shatavia Morrison, Christopher Gulvick, Scott Sammons, Yvette Unoarumhi, Darlene Wagner, Matthew Schmerer, Minoo Agarwal, Eyad Almasri, Debbie Boles, Ayla Burns, Nuthawin Charoensri, Oren Cohen, Susan Countryman, Mary Ann Cristobal, Bobbi Croy, Suzanne Dale, Hrushikesh Deshmukh, Amanda Dou…
EPI_ISL_1553124	Quest Diagnostics Incorporated	Centers for Disease Control and Prevention Division of Viral Diseases, Pathogen Discovery	Dakota Howard, Dhwani Batra, Peter W. Cook, Kara Moser, Adrian Paskey, Jason Caravas, Benjamin Rambo-Martin, Shatavia Morrison, Christopher Gulvick, Scott Sammons, Yvette Unoarumhi, Darlene Wagner, Matthew Schmerer, S. H. Rosenthal, A. Gerasimova, R. M. Kagan, B. Anderson, M. Hua, Y. Liu, L.E. Bernstein, K.E. Livingston, A. Perez, I. A. Shlyakhter, R. V. Rolando, R. Owen, P. Tanpaiboon, F. Lacbaw…
EPI_ISL_1553373	Helix/Illumina	Centers for Disease Control and Prevention Division of Viral Diseases, Pathogen Discovery	Dakota Howard, Dhwani Batra, Peter W. Cook, Kara Moser, Adrian Paskey, Jason Caravas, Benjamin Rambo-Martin, Shatavia Morrison, Christopher Gulvick, Scott Sammons, Yvette Unoarumhi, Darlene Wagner, Matthew Schmerer, Eileen de Feo, Jan Antico, Christine Tran, Matthew Tolentino, Shannon Wickline, Kim Gietzen, Brad Sickler, Jingtao Liu, Eric Allen, Phil Febbo, Nicole L. Washington, Simon White, Gera…
EPI_ISL_1559730	Aegis Sciences Corporation	Centers for Disease Control and Prevention Division of Viral Diseases, Pathogen Discovery	Dakota Howard, Dhwani Batra, Peter W. Cook, Kara Moser, Adrian Paskey, Jason Caravas, Benjamin Rambo-Martin, Shatavia Morrison, Christopher Gulvick, Scott Sammons, Yvette Unoarumhi, Darlene Wagner, Matthew Schmerer, Cyndi Clark, Patrick Campbell, Rob Case, Vikramsinha Ghorpade, Holly Houdeshell, Ola Kvalvaag, Dillon Nall, Ethan Sanders, Alec Vest, Shaun Westlund, Matthew Hardison, Clinton R. Pade…
EPI_ISL_1560658	Aegis Sciences Corporation	Centers for Disease Control and Prevention Division of Viral Diseases, Pathogen Discovery	Dakota Howard, Dhwani Batra, Peter W. Cook, Kara Moser, Adrian Paskey, Jason Caravas, Benjamin Rambo-Martin, Shatavia Morrison, Christopher Gulvick, Scott Sammons, Yvette Unoarumhi, Darlene Wagner, Matthew Schmerer, Cyndi Clark, Patrick Campbell, Rob Case, Vikramsinha Ghorpade, Holly Houdeshell, Ola Kvalvaag, Dillon Nall, Ethan Sanders, Alec Vest, Shaun Westlund, Matthew Hardison, Clinton R. Pade…
EPI_ISL_1563635	IN State Department of Health Laboratory Services	IN State Department of Health Laboratory Services	Cassandra Campion, Jamie Yeadon, Brian Pope, Lixia Liu, Kyle Brownlee, Melissa Hindenlang, Ankita Kashikar, Mark Glazier
EPI_ISL_1563646	IN State Department of Health Laboratory Services	IN State Department of Health Laboratory Services	Cassandra Campion, Jamie Yeadon, Brian Pope, Lixia Liu, Kyle Brownlee, Melissa Hindenlang, Ankita Kashikar, Mark Glazier
EPI_ISL_1576298	Helix/Illumina	Centers for Disease Control and Prevention Division of Viral Diseases, Pathogen Discovery	Dakota Howard, Dhwani Batra, Peter W. Cook, Kara Moser, Adrian Paskey, Jason Caravas, Benjamin Rambo-Martin, Shatavia Morrison, Christopher Gulvick, Scott Sammons, Yvette Unoarumhi, Darlene Wagner, Matthew Schmerer, Eileen de Feo, Jan Antico, Christine Tran, Matthew Tolentino, Shannon Wickline, Kim Gietzen, Brad Sickler, Jingtao Liu, Eric Allen, Phil Febbo, Nicole L. Washington, Simon White, Gera…
EPI_ISL_1581444	Helix/Illumina	Centers for Disease Control and Prevention Division of Viral Diseases, Pathogen Discovery	Dakota Howard, Dhwani Batra, Peter W. Cook, Kara Moser, Adrian Paskey, Jason Caravas, Benjamin Rambo-Martin, Shatavia Morrison, Christopher Gulvick, Scott Sammons, Yvette Unoarumhi, Darlene Wagner, Matthew Schmerer, Eileen de Feo, Jan Antico, Christine Tran, Matthew Tolentino, Shannon Wickline, Kim Gietzen, Brad Sickler, Jingtao Liu, Eric Allen, Phil Febbo, Nicole L. Washington, Simon White, Gera…
EPI_ISL_1588139	Infinity Biologix	Centers for Disease Control and Prevention Division of Viral Diseases, Pathogen Discovery	Dakota Howard, Dhwani Batra, Peter W. Cook, Kara Moser, Adrian Paskey, Jason Caravas, Benjamin Rambo-Martin, Shatavia Morrison, Christopher Gulvick, Scott Sammons, Yvette Unoarumhi, Darlene Wagner, Matthew Schmerer, Christian Bixby, Yihe Wang, Jonathan Schultz, Chirayu Goswami, Russ Hager, Robin Grimwood, Clinton R. Paden, Duncan MacCannell
EPI_ISL_1589695	INSACOG-WB	National Institute of Biomedical Genomics ‚Äì INSACOG	Arindam Maitra, Bhaswati Bandyopadhyay, Nidhan Kumar Biswas, Tamal Ghosh, Sreedhar Chinnaswamy, Ajay Chakraborti, Saumitra Das
EPI_ISL_1589808	INSACOG-WB	National Institute of Biomedical Genomics ‚Äì INSACOG	Arindam Maitra, Bhaswati Bandyopadhyay, Nidhan Kumar Biswas, Tamal Ghosh, Sreedhar Chinnaswamy, Ajay Chakraborti, Saumitra Das
EPI_ISL_1589844	INSACOG-WB	National Institute of Biomedical Genomics ‚Äì INSACOG	Arindam Maitra, Bhaswati Bandyopadhyay, Nidhan Kumar Biswas, Tamal Ghosh, Sreedhar Chinnaswamy, Ajay Chakraborti, Saumitra Das
EPI_ISL_1589857	INSACOG-WB	National Institute of Biomedical Genomics ‚Äì INSACOG	Arindam Maitra, Bhaswati Bandyopadhyay, Nidhan Kumar Biswas, Tamal Ghosh, Sreedhar Chinnaswamy, Ajay Chakraborti, Saumitra Das
EPI_ISL_1589874	INSACOG-WB	National Institute of Biomedical Genomics ‚Äì INSACOG	Arindam Maitra, Bhaswati Bandyopadhyay, Nidhan Kumar Biswas, Tamal Ghosh, Sreedhar Chinnaswamy, Ajay Chakraborti, Saumitra Das
EPI_ISL_1595863	BBMP Urban PHC	INSACOG-KA, NIMHANS	Chitra Pattabiraman, Pramada Prasad, Anson Kunjumon George, Ananthapadmanabha Kotambail, Darshan Sreenivas, Chetan G K, Gautham Arunachal Udupi, Anita S Desai, V Ravi
EPI_ISL_1610016	Laboratory Corporation of America	Centers for Disease Control and Prevention Division of Viral Diseases, Pathogen Discovery	Dakota Howard, Dhwani Batra, Peter W. Cook, Kara Moser, Adrian Paskey, Jason Caravas, Benjamin Rambo-Martin, Shatavia Morrison, Christopher Gulvick, Scott Sammons, Yvette Unoarumhi, Darlene Wagner, Matthew Schmerer, Minoo Agarwal, Eyad Almasri, Debbie Boles, Ayla Burns, Nuthawin Charoensri, Oren Cohen, Susan Countryman, Mary Ann Cristobal, Bobbi Croy, Suzanne Dale, Hrushikesh Deshmukh, Amanda Dou…
EPI_ISL_1615245	Helix/Illumina	Centers for Disease Control and Prevention Division of Viral Diseases, Pathogen Discovery	Dakota Howard, Dhwani Batra, Peter W. Cook, Kara Moser, Adrian Paskey, Jason Caravas, Benjamin Rambo-Martin, Shatavia Morrison, Christopher Gulvick, Scott Sammons, Yvette Unoarumhi, Darlene Wagner, Matthew Schmerer, Eileen de Feo, Jan Antico, Christine Tran, Matthew Tolentino, Shannon Wickline, Kim Gietzen, Brad Sickler, Jingtao Liu, Eric Allen, Phil Febbo, Nicole L. Washington, Simon White, Gera…
EPI_ISL_1615600	West Java Health Laboratory	West Java Health Laboratory; School of Life Sciences and Technology, Institut Teknologi Bandung	Azzania Fibriani, Ema Rahmawati, Ryan Bayusantika Ristandi, Rifky Waluyajati Rachman, Cut Nur Cinthia Alamanda, Rini Robiani, Miftahul Faridl, Karimatu Khoirunnisa, Aulia Saraswati Wicaksono
EPI_ISL_1622364	RS Sari Asih Ciledug	Eijkman Institute for Molecular Biology, Ministry of Research and Technology/National Agency for Research and Innovation	Willy Agustine, Hidayat Trimarsanto, Lydia V. Panggalo, Iskandar Adnan, Sukma Oktavianthi, Edison Johar, Frilasita A Yudhaputri, Muhammad Rezki Rasyak, Safarina G Malik, Khin Saw Myint, Amin Soebandrio
EPI_ISL_1622365	RS Bhakti Husada Cikarang	Eijkman Institute for Molecular Biology, Ministry of Research and Technology/National Agency for Research and Innovation	Willy Agustine, Hidayat Trimarsanto, Lydia V. Panggalo, Iskandar Adnan, Sukma Oktavianthi, Edison Johar, Frilasita A Yudhaputri, Muhammad Rezki Rasyak, Safarina G Malik, Khin Saw Myint, Amin Soebandrio
EPI_ISL_1622367	RS Harapan Bunda	Eijkman Institute for Molecular Biology, Ministry of Research and Technology/National Agency for Research and Innovation	Willy Agustine, Hidayat Trimarsanto, Lydia V. Panggalo, Iskandar Adnan, Sukma Oktavianthi, Edison Johar, Frilasita A Yudhaputri, Muhammad Rezki Rasyak, Safarina G Malik, Khin Saw Myint, Amin Soebandrio
EPI_ISL_1622368	RSJ Dr. Soeharto Heerdjan	Eijkman Institute for Molecular Biology, Ministry of Research and Technology/National Agency for Research and Innovation	Willy Agustine, Hidayat Trimarsanto, Lydia V. Panggalo, Iskandar Adnan, Sukma Oktavianthi, Edison Johar, Frilasita A Yudhaputri, Muhammad Rezki Rasyak, Safarina G Malik, Khin Saw Myint, Amin Soebandrio
EPI_ISL_1622371	RS Mitra Keluarga Gading Serpong	Eijkman Institute for Molecular Biology, Ministry of Research and Technology/National Agency for Research and Innovation	Willy Agustine, Hidayat Trimarsanto, Lydia V. Panggalo, Iskandar Adnan, Sukma Oktavianthi, Edison Johar, Frilasita A Yudhaputri, Muhammad Rezki Rasyak, Safarina G Malik, Khin Saw Myint, Amin Soebandrio
EPI_ISL_1622375	RS Taman Harapan Baru	Eijkman Institute for Molecular Biology, Ministry of Research and Technology/National Agency for Research and Innovation	Hidayat Trimarsanto, Lydia V. Panggalo, Iskandar Adnan, Sukma Oktavianthi, Edison Johar, Frilasita A Yudhaputri, Muhammad Rezki Rasyak, Willy Agustine, Safarina G Malik, Khin Saw Myint, Amin Soebandrio
EPI_ISL_1622377	RSAB Harapan Kita	Eijkman Institute for Molecular Biology, Ministry of Research and Technology/National Agency for Research and Innovation	Hidayat Trimarsanto, Lydia V. Panggalo, Iskandar Adnan, Sukma Oktavianthi, Edison Johar, Frilasita A Yudhaputri, Muhammad Rezki Rasyak, Willy Agustine, Safarina G Malik, Khin Saw Myint, Amin Soebandrio
EPI_ISL_1622378	RSIA Bun	Eijkman Institute for Molecular Biology, Ministry of Research and Technology/National Agency for Research and Innovation	Hidayat Trimarsanto, Lydia V. Panggalo, Iskandar Adnan, Sukma Oktavianthi, Edison Johar, Frilasita A Yudhaputri, Muhammad Rezki Rasyak, Willy Agustine, Safarina G Malik, Khin Saw Myint, Amin Soebandrio
EPI_ISL_1622382	RS Medika Dramaga	Eijkman Institute for Molecular Biology, Ministry of Research and Technology/National Agency for Research and Innovation	Hidayat Trimarsanto, Lydia V. Panggalo, Iskandar Adnan, Sukma Oktavianthi, Edison Johar, Frilasita A Yudhaputri, Muhammad Rezki Rasyak, Willy Agustine, Safarina G Malik, Khin Saw Myint, Amin Soebandrio
EPI_ISL_1622387	RSU HGA Depok	Eijkman Institute for Molecular Biology, Ministry of Research and Technology/National Agency for Research and Innovation	Lydia V. Panggalo, Iskandar Adnan, Sukma Oktavianthi, Edison Johar, Frilasita A Yudhaputri, Muhammad Rezki Rasyak, Willy Agustine, Hidayat Trimarsanto, Safarina G Malik, Khin Saw Myint, Amin Soebandrio
EPI_ISL_1622394	RSU Proklamasi	Eijkman Institute for Molecular Biology, Ministry of Research and Technology/National Agency for Research and Innovation	Iskandar Adnan, Sukma Oktavianthi, Edison Johar, Frilasita A Yudhaputri, Muhammad Rezki Rasyak, Willy Agustine, Hidayat Trimarsanto, Lydia V. Panggalo, Safarina G Malik, Khin Saw Myint, Amin Soebandrio
EPI_ISL_1622405	RSUD Cileungsi	Eijkman Institute for Molecular Biology, Ministry of Research and Technology/National Agency for Research and Innovation	Sukma Oktavianthi, Edison Johar, Frilasita A Yudhaputri, Muhammad Rezki Rasyak, Willy Agustine, Hidayat Trimarsanto, Lydia V. Panggalo, Iskandar Adnan, Safarina G Malik, Khin Saw Myint, Amin Soebandrio
EPI_ISL_1622408	RS Medirossa Cikarang	Eijkman Institute for Molecular Biology, Ministry of Research and Technology/National Agency for Research and Innovation	Edison Johar, Frilasita A Yudhaputri, Muhammad Rezki Rasyak, Willy Agustine, Hidayat Trimarsanto, Lydia V. Panggalo, Iskandar Adnan, Sukma Oktavianthi, Safarina G Malik, Khin Saw Myint, Amin Soebandrio
EPI_ISL_1622414	RS Bhakti Mulia	Eijkman Institute for Molecular Biology, Ministry of Research and Technology/National Agency for Research and Innovation	Edison Johar, Frilasita A Yudhaputri, Muhammad Rezki Rasyak, Willy Agustine, Hidayat Trimarsanto, Lydia V. Panggalo, Iskandar Adnan, Sukma Oktavianthi, Safarina G Malik, Khin Saw Myint, Amin Soebandrio
EPI_ISL_1622416	RS Permata Cibubur	Eijkman Institute for Molecular Biology, Ministry of Research and Technology/National Agency for Research and Innovation	Frilasita A Yudhaputri, Muhammad Rezki Rasyak, Willy Agustine, Hidayat Trimarsanto, Lydia V. Panggalo, Iskandar Adnan, Sukma Oktavianthi, Edison Johar, Safarina G Malik, Khin Saw Myint, Amin Soebandrio
EPI_ISL_1622420	RS Sentra Medika Cikarang	Eijkman Institute for Molecular Biology, Ministry of Research and Technology/National Agency for Research and Innovation	Frilasita A Yudhaputri, Muhammad Rezki Rasyak, Willy Agustine, Hidayat Trimarsanto, Lydia V. Panggalo, Iskandar Adnan, Sukma Oktavianthi, Edison Johar, Safarina G Malik, Khin Saw Myint, Amin Soebandrio
EPI_ISL_1622423	RSJ Dr. Soeharto Heerdjan	Eijkman Institute for Molecular Biology, Ministry of Research and Technology/National Agency for Research and Innovation	Frilasita A Yudhaputri, Muhammad Rezki Rasyak, Willy Agustine, Hidayat Trimarsanto, Lydia V. Panggalo, Iskandar Adnan, Sukma Oktavianthi, Edison Johar, Safarina G Malik, Khin Saw Myint, Amin Soebandrio
EPI_ISL_1622426	RS Mary Cileungsi Hijau	Eijkman Institute for Molecular Biology, Ministry of Research and Technology/National Agency for Research and Innovation	Muhammad Rezki Rasyak, Willy Agustine, Hidayat Trimarsanto, Lydia V. Panggalo, Iskandar Adnan, Sukma Oktavianthi, Edison Johar, Frilasita A Yudhaputri, Safarina G Malik, Khin Saw Myint, Amin Soebandrio
EPI_ISL_1622429	RS Mitra Keluarga Gading Serpong	Eijkman Institute for Molecular Biology, Ministry of Research and Technology/National Agency for Research and Innovation	Muhammad Rezki Rasyak, Willy Agustine, Hidayat Trimarsanto, Lydia V. Panggalo, Iskandar Adnan, Sukma Oktavianthi, Edison Johar, Frilasita A Yudhaputri, Safarina G Malik, Khin Saw Myint, Amin Soebandrio
EPI_ISL_1622431	RS Sentra Medika Cikarang	Eijkman Institute for Molecular Biology, Ministry of Research and Technology/National Agency for Research and Innovation	Muhammad Rezki Rasyak, Willy Agustine, Hidayat Trimarsanto, Lydia V. Panggalo, Iskandar Adnan, Sukma Oktavianthi, Edison Johar, Frilasita A Yudhaputri, Safarina G Malik, Khin Saw Myint, Amin Soebandrio
EPI_ISL_1622434	RS Permata Cibubur	Eijkman Institute for Molecular Biology, Ministry of Research and Technology/National Agency for Research and Innovation	Iskandar Adnan, Sukma Oktavianthi, Edison Johar, Frilasita A Yudhaputri, Muhammad Rezki Rasyak, Willy Agustine, Hidayat Trimarsanto, Lydia V. Panggalo, Safarina G Malik, Khin Saw Myint, Amin Soebandrio
EPI_ISL_1626536	IN State Department of Health Laboratory Services	IN State Department of Health Laboratory Services	Cassandra Campion, Jamie Yeadon, Brian Pope, Lixia Liu, Kyle Brownlee, Melissa Hindenlang, Ankita Kashikar, Mark Glazier
EPI_ISL_410301	National Influenza Centre, National Public Health Laboratory, Kathmandu, Nepal	The University of Hong Kong	Ranjit Sah , Runa Jha, Daniel Chu, Haogao Gu, Malik Peiris, Anup Bastola, Alfonso J. Rodriguez-Morales, Bibek Kumar Lal, Basu Dev Pandey, Leo Poon
EPI_ISL_417444	Department of Healthcare Biotechnology, National University of Sciences and Technology (NUST)	Department of Healthcare Biotechnology, National University of Sciences and Technology (NUST)	Javed,A., Niazi,S.K., Ghani,E., Saqib,M., Janjua,H.A., Corman,V.M. and Zohaib,A.
EPI_ISL_419313	Molecular Biology and Biotechnology Lab II	Molecular Biology and Biotechnology Lab II	Tayyaba Zainab, Sana Shamshad, Azka Noureen, Aimen Malik, Muhammad Javaid Asad, Kumail Ali Rizvi
EPI_ISL_421666	National Influenza Center, Indian Council of Medical Research - National Institute of Virology	Indian Council of Medical Research-National Institute of Virology, Microbial Containment Complex	Pragya D. Yadav, Varsha Potdar, Savita Patil, Dimpal A. Nyayanit, Triparna Majumdar, Manohar. L. Chaudhary, Gururaj Deshpande, Padinjaremattathil Thankappan Ullas, Anita Shete-Aich, Hitesh Dighe, Sreelekshmy Mohandas, Gajanan Sapkal, Atanu Basu, Amita Jain, Bharti Malhotra, Deepika Chaudhary, Sarah Cherian, Priya Abraham
EPI_ISL_430456	Rizal Medical Center	Research Institute for Tropical Medicine	Medado,I.A.P., Bautista,C.T., Onza,O.J.T., Polotan,F.G.M., Brunker, K., Mercado,E.S., Manalo, D.L., Demetria, C.S.
EPI_ISL_430838	Makati Medical Center	Research Institute for Tropical Medicine	Medado,I.A.P., Bautista,C.T., Onza,O.J.T., Polotan,F.G.M., Brunker, K., Mercado,E.S., Manalo, D.L., Demetria, C.S.
EPI_ISL_430839	Research Institute for Tropical Medicine	Research Institute for Tropical Medicine	Medado,I.A.P., Bautista,C.T., Onza,O.J.T., Polotan,F.G.M., Brunker, K., Mercado,E.S., Manalo, D.L., Demetria, C.S.
EPI_ISL_430840	Veterans Memorial Medical Center	Research Institute for Tropical Medicine	Medado,I.A.P., Bautista,C.T., Onza,O.J.T., Polotan,F.G.M., Brunker, K., Mercado,E.S., Manalo, D.L., Demetria, C.S.
EPI_ISL_430843	Bethany Hospital	Research Institute for Tropical Medicine	Medado,I.A.P., Bautista,C.T., Onza,O.J.T., Polotan,F.G.M., Brunker, K., Mercado,E.S., Manalo, D.L., Demetria, C.S.
EPI_ISL_430844	Lung Center of the Philippines	Research Institute for Tropical Medicine	Medado,I.A.P., Bautista,C.T., Onza,O.J.T., Polotan,F.G.M., Brunker, K., Mercado,E.S., Manalo, D.L., Demetria, C.S.
EPI_ISL_430845	Pasig City General Hospital	Research Institute for Tropical Medicine	Medado,I.A.P., Bautista,C.T., Onza,O.J.T., Polotan,F.G.M., Brunker, K., Mercado,E.S., Manalo, D.L., Demetria, C.S.
EPI_ISL_431101	Department of Microbiology,Gandhi Medical College and Hospital	Virus Research Laboratory, Department of Zoology, Osmania University,Hyderabad,India	Muttineni Radhakrishna, Nagamani K, Thrilok Chander B, Raja Rao M, Kalyani Putty, Ravikumar P, Sunitha P, Pankaj Singh D, Anand Kumar K, Amit A. Upadhyay Steven E. Bosinger, Rama Amara
EPI_ISL_431833	National Institutes of Health, University of the Philippines Manila	Philippine Genome Center, University of the Philippines System	Carlo M. Lapid, Francis A. Tablizo, Benedict A. Maralit, Jan Michael C. Yap, Raul V. Destura, Marissa M. Alejandria, El King D. Morado, Joshua Gregor A. Dizon, Jo-Hannah S. Llames, Shiela Mae M. Araiza, Kris P. Punayan, Kristianne Arielle D. Gabriel, Shebna Rose D. Fabilloren, Shana F. Genavia, Jarvin E. Nipales, Alessandra C. Sanchez, Haifa L.Gaza, Joy Ann Petronio-Santos, Julius Aaron Mejia, Ma…
EPI_ISL_434554	National Institutes of Health, University of the Philippines Manila	Philippine Genome Center	Carlo M. Lapid, Francis A. Tablizo, Benedict A. Maralit, Jan Michael C. Yap, Raul V. Destura, Marissa M. Alejandria, El King D. Morado, Joshua Gregor A. Dizon, Jo-Hannah S. Llames, Shiela Mae M. Araiza, Kris P. Punayan, Kristianne Arielle D. Gabriel, Shebna Rose D. Fabilloren, Shana F. Genavia, Jarvin E. Nipales, Alessandra C. Sanchez, Haifa L.Gaza, Joy Ann Petronio-Santos, Julius Aaron Mejia, Ma…
EPI_ISL_434555	National Institutes of Health, University of the Philippines Manila	Philippine Genome Center	Carlo M. Lapid, Francis A. Tablizo, Benedict A. Maralit, Jan Michael C. Yap, Raul V. Destura, Marissa M. Alejandria, El King D. Morado, Joshua Gregor A. Dizon, Jo-Hannah S. Llames, Shiela Mae M. Araiza, Kris P. Punayan, Kristianne Arielle D. Gabriel, Shebna Rose D. Fabilloren, Shana F. Genavia, Jarvin E. Nipales, Alessandra C. Sanchez, Haifa L.Gaza, Joy Ann Petronio-Santos, Julius Aaron Mejia, Ma…
EPI_ISL_434556	National Institutes of Health, University of the Philippines Manila	Philippine Genome Center	Carlo M. Lapid, Francis A. Tablizo, Benedict A. Maralit, Jan Michael C. Yap, Raul V. Destura, Marissa M. Alejandria, El King D. Morado, Joshua Gregor A. Dizon, Jo-Hannah S. Llames, Shiela Mae M. Araiza, Kris P. Punayan, Kristianne Arielle D. Gabriel, Shebna Rose D. Fabilloren, Shana F. Genavia, Jarvin E. Nipales, Alessandra C. Sanchez, Haifa L.Gaza, Joy Ann Petronio-Santos, Julius Aaron Mejia, Ma…
EPI_ISL_434557	National Institutes of Health, University of the Philippines Manila	Philippine Genome Center	Carlo M. Lapid, Francis A. Tablizo, Benedict A. Maralit, Jan Michael C. Yap, Raul V. Destura, Marissa M. Alejandria, El King D. Morado, Joshua Gregor A. Dizon, Jo-Hannah S. Llames, Shiela Mae M. Araiza, Kris P. Punayan, Kristianne Arielle D. Gabriel, Shebna Rose D. Fabilloren, Shana F. Genavia, Jarvin E. Nipales, Alessandra C. Sanchez, Haifa L.Gaza, Joy Ann Petronio-Santos, Julius Aaron Mejia, Ma…
EPI_ISL_434558	National Institutes of Health, University of the Philippines Manila	Philippine Genome Center	Carlo M. Lapid, Francis A. Tablizo, Benedict A. Maralit, Jan Michael C. Yap, Raul V. Destura, Marissa M. Alejandria, El King D. Morado, Joshua Gregor A. Dizon, Jo-Hannah S. Llames, Shiela Mae M. Araiza, Kris P. Punayan, Kristianne Arielle D. Gabriel, Shebna Rose D. Fabilloren, Shana F. Genavia, Jarvin E. Nipales, Alessandra C. Sanchez, Haifa L.Gaza, Joy Ann Petronio-Santos, Julius Aaron Mejia, Ma…
EPI_ISL_435108	National Centre for Disease control (NCDC), CSIR-Institute of Genomics and Integrative Biology (CSIR-IGIB)	NCDC/CSIR-IGIB	Pramod Kumar, Rajesh Pandey, Pooja Sharma, Mahesh Dhar, Vivekanand A, Bharathram Uppili, Himanshu Vashisht, Saruchi Wadhwa, Nishu Tyagi, Uma Sharma, Priyanka Singh, Hemlata Lall, Meena Datta, Poonam Gupta, Nidhi Saini, Aarti Tewari, Bibhash Nandi, Dhirendra Kumar, Satyabrata Bag, Varun Jaiswal, Hema Gogia, Preeti Madan, Simrita Singh, Prateek Singh, Debasis Dash, Mitali Mukerji, Manju Bala, Sandh…
EPI_ISL_435282	RS Pondok Indah Hospital ‚Äì Pondok Indah	Eijkman Institute for Molecular Biology, Ministry of Research and Technology/National Agency for Research and Innovation	Edison Johar, Frilasita A Yudhaputri, Hidayat Trimarsanto, David H Muljono, Safarina G Malik, Khin Saw Myint, Amin Soebandrio
EPI_ISL_444465	B.J. Medical College and Civil hospital	Gujarat Biotechnology Research Centre	Monika Gandhi, Pinal Trivedi, Maharshi Pandya, Amit Kanani, Akanksha Verma, Nitin Savaliya, Raghawendra Kumar, Dinesh Kumar, Zuber Saiyed, Dipa Kinariwala, Disha Patel, Binita Aring, Neeta Khandelwal, Geeta Vaghela, Sonia Barve, Bhavesh Modi, Kairavi Joshi, Gaurishankar Shrimali, Nidhi Sood, Pranay Shah, R D Dixit, Snehal Bagatharia, Kamlesh J Upadhyay, Ramesh Pandit, Tejas Shah, Ankit Hinsu, Pri…
EPI_ISL_447568	CSIR-Centre for Cellular and Molecular Biology	CSIR-Centre for Cellular and Molecular Biology	Shagufta Khan, Lamuk Zaveri, Namami Gaur, Sakshi Shambhavi, Tulasi Nagabandi, Purushotham Vodnala, Payel Mukherjee, Sofia Banu, Priya Singh, Dhiviya Vedagiri, Divya Gupta, Vishal Sah, Santosh Kumar Kuncha, Krishnan Harinivas Harshan, Archana Bharadwaj Siva, Karthik Bharadwaj Tallapaka, Rakesh K Mishra, Divya Tej Sowpati
EPI_ISL_447577	CSIR-Centre for Cellular and Molecular Biology	CSIR-Centre for Cellular and Molecular Biology	Namami Gaur, Sakshi Shambhavi, Lamuk Zaveri, Shagufta Khan, Tulasi Nagabandi, Purushotham Vodnala, Payel Mukherjee, Sofia Banu, Priya Singh, Dhiviya Vedagiri, Divya Gupta, Vishal Sah, Santosh Kumar Kuncha, Krishnan Harinivas Harshan, Archana Bharadwaj Siva, Karthik Bharadwaj Tallapaka, Rakesh K Mishra, Divya Tej Sowpati
EPI_ISL_447865	CSIR-Centre for Cellular and Molecular Biology	CSIR-Centre for Cellular and Molecular Biology	Sofia Banu, Payel Mukherjee, Priya Singh, Dhiviya Vedagiri, Divya Gupta, Vishal Sah, Santosh Kumar Kuncha, Krishnan Harinivas Harshan, Archana Bharadwaj Siva, Karthik Bharadwaj Tallapaka, Shagufta Khan, Lamuk Zaveri, Namami Gaur, Sakshi Shambhavi, Tulasi Nagabandi, Purushotham Vodnala, Rakesh K Mishra, Divya Tej Sowpati
EPI_ISL_450789	Pandit Deendayal Upadhyay Government Medical College, Rajkot	Gujarat Biotechnology Research Centre	Ankit Hinsu, Pritesh Sabara, Apurvasinh Puvar, Janvi Raval, Zarna Patel, Monika Gandhi, Pinal Trivedi, Maharshi Pandya, Amit Kanani, Nidhi Patel, Nitin Savaliya, Raghawendra Kumar, Dinesh Kumar, Zuber Saiyed, Komal Patel, Labdhi Pandya, Snehal Bagatharia, Prakash Modi, Sejul Antala, Manish Pattani, Ramesh Pandit, Tejas Shah, Bhavesh Modi, Gaurishankar Shrimali, R D Dixit, A M Kadri, Siddhant Kuma…
EPI_ISL_450790	Pandit Deendayal Upadhyay Government Medical College, Rajkot	Gujarat Biotechnology Research Centre	Zarna Patel, Pritesh Sabara, Apurvasinh Puvar, Janvi Raval, Monika Gandhi, Pinal Trivedi, Maharshi Pandya, Amit Kanani, Nidhi Patel, Nitin Savaliya, Raghawendra Kumar, Dinesh Kumar, Zuber Saiyed, Komal Patel, Labdhi Pandya, Snehal Bagatharia, Prakash Modi, Sejul Antala, Manish Pattani, Ramesh Pandit, Tejas Shah, Ankit Hinsu, Bhavesh Modi, Gaurishankar Shrimali, R D Dixit, A M Kadri, Sharmistha Ma…
EPI_ISL_451958	Jamil-ur-Rahman Center for Genome Research, Dr. Panjwani Center for Molecular Medicine and Drug Research, International Center for Chemical and Biological Sciences, University of Karachi	Jamil-ur-Rahman Center for Genome Research, Dr. Panjwani Center for Molecular Medicine and Drug Research, International Center for Chemical and Biological Sciences, University of Karachi	Shakeel,M., Raza,S.A., Khan,S., Khan,B.A., Zahid,M., Qureshi,M.A.and Khan,I.A
EPI_ISL_454549	NIV Influenza	NIV Influenza	Potdar V
EPI_ISL_455671	ICMR-National Institute of Cholera and Enteric Diseases	National Institute of Biomedical Genomics	Arindam Maitra, Mamta Chawla Sarkar, Sreedhar Chinnaswamy, Hasina Banu, Ananya Chatterjee, Shanta Dutta, Saumitra Das
EPI_ISL_455759	REGIONAL VRDL,ICMR-RMRC BBSR	Immunogenomics lab, Institute of Life Sciences, Bhubaneswar	Sunil Raghav, Jyotirmayee Turuk, Arup Ghosh, Atimukta Jha, Viplov K. Biswas, Swati Madhulika, Manasi Priyadarshini, Shuchi Smita, Jaya Singh Khastri, Rupesh Dash, Soma Chattopadhyay, Ghulam Hussain Syed, Shanti Senapati, Tushar K. Beuria, Debdutta Bhattacharya, Rajeeb Swain, Punit Prasad, COVID-19 team of ILS & RMRC, Orissa COVID-19 study group, DBT's PAN-INDIA 1000 SARS-CoV2 RNA genome sequencin…
EPI_ISL_455777	REGIONAL VRDL,ICMR-RMRC BBSR	Immunogenomics lab, Institute of Life Sciences, Bhubaneswar	Sunil Raghav, Jyotirmayee Turuk, Arup Ghosh, Atimukta Jha, Viplov K. Biswas, Swati Madhulika, Manasi Priyadarshini, Shuchi Smita, Jaya Singh Khastri, Rupesh Dash, Soma Chattopadhyay, Ghulam Hussain Syed, Shanti Senapati, Tushar K. Beuria, Debdutta Bhattacharya, Rajeeb Swain, Punit Prasad, COVID-19 team of ILS & RMRC, Orissa COVID-19 study group, DBT's PAN-INDIA 1000 SARS-CoV2 RNA genome sequencin…
EPI_ISL_458081	RSUD Bangil Pasuruan	Institute of Tropical Disease, Universitas Airlangga	Jezzy R Dewantari, Rima R Prasetya, Krisnoadi Rahardjo, Aldise M Nastri, Arma Roosalina, Gatot Soegiarto, Laksmi Wulandari, Retno A Setyoningrum, Resti Yudhawati, Yohko K Shimizu, Mitsuhiro Nishimura, Yasuko Mori, Soetjipto, Kazufumi Shimizu, Maria I Lusida
EPI_ISL_463012	Institute of Life Sciences, Bhubaneswar	Immunogenomics lab, Institute of Life Sciences, Bhubaneswar	Sunil Raghav, Arup Ghosh, Atimukta Jha, Viplov K. Biswas, Swati Madhulika, Manasi Priyadarshini, Shuchi Smita, Kaushik Sen, Hiren G. Dodia, Deepak Singh, Jeky Chawla, Shamima Ansari, Rupesh Dash, Soma Chattopadhyay, Ghulam Hussain Syed, Shanti Senapati, Tushar K. Beuria, Rajeeb Swain, Punit Prasad, ILS COVID-19 TEAM, Orissa COVID-19 Study Group, DBT's PAN-INDIA 1000 SARS-CoV2 RNA genome sequencin…
EPI_ISL_466841	National Genomics Core-Center for DNA Fingerprinting and Diagnostics	National Genomics Core- Center for DNA Fingerprinting and Diagnostics (NGC-CDFD)- DBT's PAN-INDIA-1000 Genome consortium	Bala Pratyusha, Vinay Donipadi, G Shashikanth, Amrita Bhattacherjee, Nalini Raghunathan, Rajeshree Sanyal, Raju Kumar, Ajay Kumar Chaudhary, Akash Chinchole, Brahmaji Sontyana, C. Arun Kumar, R Harinarayanan, Rashna Bhandari, Murali Dharan Bashyam, Debashis Mitra, Divya Vashisht, Ashwin Dalal
EPI_ISL_466853	National Genomics Core-Center for DNA Fingerprinting and Diagnostics	National Genomics Core- Center for DNA Fingerprinting and Diagnostics (NGC-CDFD)- DBT's PAN-INDIA-1000 Genome consortium	Bala Pratyusha, Vinay Donipadi, G Shashikanth, Amrita Bhattacherjee, Niteen Pathak, Pradipta Hore, Rahul Baroi, Sayantan Goswami, Shaffiqu T S, Shalini Aricthota, R HARINARAYANAN, RASHNA BHANDARI, MURALI DHARAN BASHYAM, DEBASHIS MITRA, DIVYA VASHISHT, ASHWIN DALAL
EPI_ISL_467029	GMERS Medical College and Hospital, Gandhinagar	Gujarat Biotechnology Research Centre	Seema Bhatt, Gaurishankar Shrimali, Bhavesh Modi, Bharti Rajani, Tejas Shah, Ankit Hinsu, Pritesh Sabara, Apurvasinh Puvar, Janvi Raval, Zarna Patel, Monika Gandhi, Pinal Trivedi, Maharshi Pandya, Nidhi Patel, Nitin Savaliya, Raghawendra Kumar, Dinesh Kumar, Zuber Saiyed, Komal Patel, Labdhi Pandya, Snehal Bagatharia, Bhavya Jindal, R D Dixit, A M Kadri, Harsh Bakshi, Chaitanya Joshi, Madhvi Joshi
EPI_ISL_467032	GMERS Medical College and Hospital, Gandhinagar	Gujarat Biotechnology Research Centre	Bharti Rajani, Tejas Shah, Ankit Hinsu, Pritesh Sabara, Apurvasinh Puvar, Janvi Raval, Zarna Patel, Monika Gandhi, Pinal Trivedi, Maharshi Pandya, Nidhi Patel, Nitin Savaliya, Raghawendra Kumar, Dinesh Kumar, Zuber Saiyed, Komal Patel, Labdhi Pandya, Snehal Bagatharia, Seema Bhatt, Gaurishankar Shrimali, Bhavesh Modi, Akanksha Verma, R D Dixit, A M Kadri, Harsh Bakshi, Chaitanya Joshi, Madhvi Jos…
EPI_ISL_467374	Dinkes Samarinda	Eijkman Institute for Molecular Biology, Ministry of Research and Technology/National Agency for Research and Innovation	Edison Johar, Frilasita A Yudhaputri, Hidayat Trimarsanto, David H Muljono, Safarina G Malik, Khin Saw Myint, Amin Soebandrio
EPI_ISL_468159	unknown	Department of Virology, Public Health Laboratories Division, National Institute of Health	Massab Umair, Aamer Ikram, Muhammad Salman, Adnan Khurshid, Nazish Badar, Shannon Whitmer, John Klena
EPI_ISL_468160	unknown	Department of Virology, Public Health Laboratories Division, National Institute of Health	Massab Umair, Aamer Ikram, Muhammad Salman, Adnan Khurshid, Nazish Badar, Shannon Whitmer, John Klena
EPI_ISL_468161	Department of Virology, Public Health Laboratories Division, National Institute of Health	Department of Virology, Public Health Laboratories Division, National Institute of Health	Massab Umair, Aamer Ikram, Muhammad Salman, Adnan Khurshid, Nazish Badar, Shannon Whitmer, John Klena
EPI_ISL_468162	unknown	Department of Virology, Public Health Laboratories Division, National Institute of Health	Massab Umair, Aamer Ikram, Muhammad Salman, Adnan Khurshid, Nazish Badar, Shannon Whitmer, John Klena
EPI_ISL_468163	Department of Virology, Public Health Laboratories Division, National Institute of Health	Department of Virology, Public Health Laboratories Division, National Institute of Health	Massab Umair, Aamer Ikram, Muhammad Salman, Adnan Khurshid, Nazish Badar, Shannon Whitmer, John Klena
EPI_ISL_471605	CSIR-Centre for Cellular and Molecular Biology	CSIR-Centre for Cellular and Molecular Biology	Shagufta Khan, Lamuk Zaveri, Namami Gaur, Sakshi Shambhavi, Tulasi Nagabandi, Purushotham Vodnala, Payel Mukherjee, Sofia Banu, Priya Singh, Dhiviya Vedagiri, Divya Gupta, Vishal Sah, Santosh Kumar Kuncha, Krishnan Harinivas Harshan, Archana Bharadwaj Siva, Karthik Bharadwaj Tallapaka,Preethi Jampala, Sharada Ravi Iyer, Sulagana Mukherjee, Swetha Sundar, Peddapuvala Sai Uday Kiran Rakesh K Mishra…
EPI_ISL_471618	CSIR-Centre for Cellular and Molecular Biology	CSIR-Centre for Cellular and Molecular Biology	Lamuk Zaveri, Shagufta Khan, Namami Gaur, Sakshi Shambhavi, Tulasi Nagabandi, Purushotham Vodnala, Payel Mukherjee, Sofia Banu, Priya Singh, Dhiviya Vedagiri, Divya Gupta, Vishal Sah, Santosh Kumar Kuncha, Krishnan Harinivas Harshan, Archana Bharadwaj Siva, Karthik Bharadwaj Tallapaka,Zeba Rizvi, Zuberwasim Sayyad, Kakade Aishwarya Arun, Amrutha H C, Ananga Ghosh, Rakesh K Mishra, Divya Tej Sowpa…
EPI_ISL_475057	Dr. N. D. Desai Medical College & Hospital	Gujarat Biotechnology Research Centre	Zuber Saiyed, Komal Patel, Labdhi Pandya, Supreet Prabhu, Snehal Bagatharia, Jigar Gusani, J G Buch, Pritesh Sabara, Apurvasinh Puvar, Janvi Raval, Zarna Patel, Monika Gandhi, Pinal Trivedi, Maharshi Pandya, Nidhi Patel, Nitin Savaliya, Raghawendra Kumar, Dinesh Kumar, Priti Pandita, R D Dixit, A M Kadri, Harsh Bakshi, Chaitanya Joshi, Madhvi Joshi
EPI_ISL_476852	Defence Research & Development Establishment (DRDE)	Defence Research & Development Establishment (DRDE)	Shashi Sharma, Paban Kumar Dash, Sushil Kumar Sharma, Ambuj Shrivastava, Jyoti S. Kumar
EPI_ISL_479507	NIV Influenza	NIV Influenza	Potdar V
EPI_ISL_479532	NIV Influenza	NIV Influenza	Potdar V
EPI_ISL_479545	NIV Influenza	NIV Influenza	Potdar V
EPI_ISL_479565	NIV Influenza	NIV Influenza	Potdar V
EPI_ISL_479741	Institute for Stem Cell Science and Regenerative Medicine	National Centre for Biological Sciences	Farhan Ali, Vanessa Molin Paynter, Srikar Krishna, Mohak Sharda, Shah-e-Jahan Gulzar, Awadhesh Pandit, Varadha Sundarmurthy, Uma Ramakrishnan, Dasaradhi Palakodeti, Aswin Seshasayee
EPI_ISL_481149	Immunogenomics lab, Institute of Life Sciences, Bhubaneswar	Immunogenomics lab, Institute of Life Sciences, Bhubaneswar	Sunil Raghav, Arup Ghosh, Ankita Datey, P. Sushree Shyamli, Bharati Singh, Neha Singh, Deepika Singh, Atimukta Jha, Viplov K. Biswas, Swati Madhulika, Manasi Priyadarshini, Aditi Chatterjee, Rahul Das, Soumyajit Ghosh, Rupesh Dash, Soma Chattopadhyay, Ghulam Hussain Syed, Shanti Senapati, Tushar K. Beuria, Rajeeb Swain, Punit Prasad, Amol Ratnakar Suryawanshi, Dileep Vasudeva, Orissa COVID-19 Stu…
EPI_ISL_482500	National Centre for Disease control (NCDC)	NCDC/CSIR-IGIB	Pramod Kumar#, Rajesh Pandey#, Pooja Sharma, Mahesh S Dhar, Vivekanand A, Bharathram Uppili, Robin Marwal, Radhakrishanan VS, Saruchi Wadhwa, Nishu Tyagi, Uma Sharma, Priyanka Singh, Hemlata Lall, Meena Datta, Varun Jaiswal, Hema Gogia, Preeti Madan, Prateek Singh, Debasis Dash, Mitali Mukerji, Sandhya Kabra, Sujeet Singh, Mohammed Faruq, Anurag Agrawal*, Partha Rakshit*
EPI_ISL_482546	National Centre for Disease control (NCDC)	NCDC/CSIR-IGIB	Pramod Kumar#, Rajesh Pandey#, Pooja Sharma, Mahesh S Dhar, Vivekanand A, Bharathram Uppili, Robin Marwal, Radhakrishanan VS, Saruchi Wadhwa, Nishu Tyagi, Uma Sharma, Priyanka Singh, Hemlata Lall, Meena Datta, Varun Jaiswal, Hema Gogia, Preeti Madan, Prateek Singh, Debasis Dash, Mitali Mukerji, Sandhya Kabra, Sujeet Singh, Mohammed Faruq, Anurag Agrawal*, Partha Rakshit*
EPI_ISL_482562	National Centre for Disease control (NCDC)	NCDC/CSIR-IGIB	Pramod Kumar#, Rajesh Pandey#, Pooja Sharma, Mahesh S Dhar, Vivekanand A, Bharathram Uppili, Robin Marwal, Radhakrishanan VS, Saruchi Wadhwa, Nishu Tyagi, Uma Sharma, Priyanka Singh, Hemlata Lall, Meena Datta, Varun Jaiswal, Hema Gogia, Preeti Madan, Prateek Singh, Debasis Dash, Mitali Mukerji, Sandhya Kabra, Sujeet Singh, Mohammed Faruq, Anurag Agrawal*, Partha Rakshit*
EPI_ISL_482629	National Centre for Disease control (NCDC)	NCDC/CSIR-IGIB	Pramod Kumar#, Rajesh Pandey#, Pooja Sharma, Mahesh S Dhar, Vivekanand A, Bharathram Uppili, Robin Marwal, Radhakrishanan VS, Saruchi Wadhwa, Nishu Tyagi, Uma Sharma, Priyanka Singh, Hemlata Lall, Meena Datta, Varun Jaiswal, Hema Gogia, Preeti Madan, Prateek Singh, Debasis Dash, Mitali Mukerji, Sandhya Kabra, Sujeet Singh, Mohammed Faruq, Anurag Agrawal*, Partha Rakshit*
EPI_ISL_483820	GMERS Medical College and Hospital, Gandhinagar	Gujarat Biotechnology Research Centre	Komal Patel, Labdhi Pandya, Afzal Ansari, Nikha Trivedi, Seema Bhatt, Gaurishankar Shrimali, Bhavesh Modi, Bharti Rajani, Apurvasinh Puvar, Janvi Raval, Zarna Patel, Monika Gandhi, Pinal Trivedi, Maharshi Pandya, Nidhi Patel, Nitin Savaliya, Raghawendra Kumar, Dinesh Kumar, Zuber Saiyed, R D Dixit, A M Kadri, Harsh Bakshi, Chaitanya Joshi, Madhvi Joshi
EPI_ISL_483872	Department of Microbiology, Government Medical College, Surat	Gujarat Biotechnology Research Centre	Komal Patel, Labdhi Pandya, Afzal Ansari, Nikha Trivedi, Naresh Chauhan, Summaiya Mullan, Amit gamit, Apurvasinh Puvar, Janvi Raval, Zarna Patel, Monika Gandhi, Pinal Trivedi, Maharshi Pandya, Nidhi Patel, Nitin Savaliya, Raghawendra Kumar, Dinesh Kumar, Zuber Saiyed, R D Dixit, A M Kadri, Harsh Bakshi, Chaitanya Joshi, Madhvi Joshi
EPI_ISL_486837	Institute for Stem Cell Science and Regenerative Medicine	National Centre for Biological Sciences	Farhan Ali, Vanessa Molin Paynter, Srikar Krishna, Mohak Sharda, Shah-e-Jahan Gulzar, Awadhesh Pandit, Varadha Sundarmurthy, Uma Ramakrishnan, Dasaradhi Palakodeti, Aswin Seshasayee
EPI_ISL_491298	Rural Health Unit - Calauan, Laguna	Research Institute for Tropical Medicine	Tujan, M.A.A., Onza,O.J.T., Polotan,F.G.M., Medado,I.A.P., Bautista,C.T., Brunker, K., Mercado,E.S., Manalo, D.L., Demetria, C.S.
EPI_ISL_491465	San Lazaro Hospital	Research Institute for Tropical Medicine	Ma. Angelica Tujan, Othoniel Jan Onza, Francisco Gerardo Polotan, Inez Andrea Medado, Criselda Bautista, Kirstyn Brunker, Edelwisa Mercado, Daria Manalo, Catalino Demetria
EPI_ISL_491466	San Lazaro Hospital	Research Institute for Tropical Medicine	Ma. Angelica Tujan, Othoniel Jan Onza, Francisco Gerardo Polotan, Inez Andrea Medado, Criselda Bautista, Kirstyn Brunker, Edelwisa Mercado, Daria Manalo, Catalino Demetria
EPI_ISL_491467	Research Institute for Tropical Medicine	Research Institute for Tropical Medicine	Ma. Angelica Tujan, Othoniel Jan Onza, Francisco Gerardo Polotan, Inez Andrea Medado, Criselda Bautista, Kirstyn Brunker, Edelwisa Mercado, Daria Manalo, Catalino Demetria
EPI_ISL_491468	Research Institute for Tropical Medicine	Research Institute for Tropical Medicine	Ma. Angelica Tujan, Othoniel Jan Onza, Francisco Gerardo Polotan, Inez Andrea Medado, Criselda Bautista, Kirstyn Brunker, Edelwisa Mercado, Daria Manalo, Catalino Demetria
EPI_ISL_491471	San Lazaro Hospital	Research Institute for Tropical Medicine	Ma. Angelica Tujan, Othoniel Jan Onza, Francisco Gerardo Polotan, Inez Andrea Medado, Criselda Bautista, Kirstyn Brunker, Edelwisa Mercado, Daria Manalo, Catalino Demetria
EPI_ISL_491472	Cardinal Santos Medical Center	Research Institute for Tropical Medicine	Ma. Angelica Tujan, Othoniel Jan Onza, Francisco Gerardo Polotan, Inez Andrea Medado, Criselda Bautista, Kirstyn Brunker, Edelwisa Mercado, Daria Manalo, Catalino Demetria
EPI_ISL_491473	The Medical City	Research Institute for Tropical Medicine	Ma. Angelica Tujan, Othoniel Jan Onza, Francisco Gerardo Polotan, Inez Andrea Medado, Criselda Bautista, Kirstyn Brunker, Edelwisa Mercado, Daria Manalo, Catalino Demetria
EPI_ISL_491474	Research Institute for Tropical Medicine	Research Institute for Tropical Medicine	Ma. Angelica Tujan, Othoniel Jan Onza, Francisco Gerardo Polotan, Inez Andrea Medado, Criselda Bautista, Kirstyn Brunker, Edelwisa Mercado, Daria Manalo, Catalino Demetria
EPI_ISL_491475	Protacio Hospital	Research Institute for Tropical Medicine	Ma. Angelica Tujan, Othoniel Jan Onza, Francisco Gerardo Polotan, Inez Andrea Medado, Criselda Bautista, Kirstyn Brunker, Edelwisa Mercado, Daria Manalo, Catalino Demetria
EPI_ISL_494519	Quest Diagnostics	Quest Diagnostics	Anderson,B.P., Rosenthal,S.H., Gerasimova,A., Kagan,R.M. and Owen, R.
EPI_ISL_494520	Quest Diagnostics	Quest Diagnostics	Anderson,B.P., Rosenthal,S.H., Gerasimova,A., Kagan,R.M. and Owen, R.
EPI_ISL_495048	GMERS Medical College & Hospital, Gotri, Vadodara	Gujarat Biotechnology Research Centre	Meenakshi Shah, Neena Doshi, Varsha Godbole, Apurvasinh Puvar, Janvi Raval, Zarna Patel, Monika Gandhi, Pinal Trivedi, Maharshi Pandya, Nidhi Patel, Nitin Savaliya, Raghawendra Kumar, Dinesh Kumar, Zuber Saiyed, Komal Patel, Labdhi Pandya, Afzal Ansari, Nikha Trivedi, R D Dixit, A M Kadri, Harsh Bakshi, Chaitanya Joshi, Madhvi Joshi
EPI_ISL_495052	GMERS Medical College & Hospital, Gotri, Vadodara	Gujarat Biotechnology Research Centre	Janvi Raval, Zarna Patel, Monika Gandhi, Pinal Trivedi, Maharshi Pandya, Nidhi Patel, Nitin Savaliya, Raghawendra Kumar, Dinesh Kumar, Zuber Saiyed, Komal Patel, Labdhi Pandya, Afzal Ansari, Nikha Trivedi, Meenakshi Shah, Neena Doshi, Varsha Godbole, Apurvasinh Puvar, R D Dixit, A M Kadri, Harsh Bakshi, Chaitanya Joshi, Madhvi Joshi
EPI_ISL_495206	CSIR-Centre for Cellular and Molecular Biology	CSIR-Centre for Cellular and Molecular Biology	Shagufta Khan, Lamuk Zaveri, Namami Gaur, Sakshi Shambhavi, Nikhil Hajirnis, M Soujanya Reddy, Pratheusa Maccha,Tulasi Nagabandi, Purushotham Vodnala, Payel Mukherjee, Sofia Banu, Priya Singh, Onkar Kulkarni, Dhiviya Vedagiri, Divya Gupta, Vishal Sah, Santosh Kumar Kuncha, Krishnan Harinivas Harshan, Archana Bharadwaj Siva, Karthik Bharadwaj Tallapaka,Umesh Kumar, Unis Ahmad Bhat, Ajay Sarawagi, …
EPI_ISL_495207	CSIR-Centre for Cellular and Molecular Biology	CSIR-Centre for Cellular and Molecular Biology	Namami Gaur, Sakshi Shambhavi, Lamuk Zaveri, Shagufta Khan, Nikhil Hajirnis, M Soujanya Reddy, Pratheusa Maccha, Tulasi Nagabandi, Purushotham Vodnala, Payel Mukherjee, Sofia Banu, Priya Singh, Onkar Kulkarni, Dhiviya Vedagiri, Divya Gupta, Vishal Sah, Santosh Kumar Kuncha, Krishnan Harinivas Harshan, Archana Bharadwaj Siva, Karthik Bharadwaj Tallapaka,G. Aditya Kumar, Koushick Sivakumar, Rakesh …
EPI_ISL_496572	National Centre For Cell Science	National Centre For Cell Science	Dhiraj Paul, Kunal Jani, Radha Chauhan, Janesh Kumar, Vasudevan Seshadri, Girdhari Lal, Rajesh Karyakarte, Suvarna Joshi, Murlidhar Tambe, Sourav Sen, Santosh Karade, Kavita Bala Anand, Shelinder Pal Singh Shergill, Rajiv Mohan Gupta, Manoj Kumar Bhat, Arvind Sahu, Maharashtra COVID-19 Study Group, DBT's PAN-INDIA 1000 SARS-CoV2 RNA genome sequencing consortium, Yogesh S Shouche
EPI_ISL_508170	All india institute of Medical Sciences Rishikesh	National Institute of Biomedical Genomics	Arindam Maitra, Deepjyoti Kalita, Amit Mangla, Ravi Kant, Saumitra Das
EPI_ISL_508173	All india institute of Medical Sciences Rishikesh	National Institute of Biomedical Genomics	Arindam Maitra, Deepjyoti Kalita, Amit Mangla, Ravi Kant, Saumitra Das
EPI_ISL_508192	All india institute of Medical Sciences Rishikesh	National Institute of Biomedical Genomics	Arindam Maitra, Deepjyoti Kalita, Amit Mangla, Ravi Kant, Saumitra Das
EPI_ISL_508195	All india institute of Medical Sciences Rishikesh	National Institute of Biomedical Genomics	Arindam Maitra, Deepjyoti Kalita, Amit Mangla, Ravi Kant, Saumitra Das
EPI_ISL_508203	All india institute of Medical Sciences Rishikesh	National Institute of Biomedical Genomics	Arindam Maitra, Deepjyoti Kalita, Amit Mangla, Ravi Kant, Saumitra Das
EPI_ISL_508250	Government Medical College	National Institute of Biomedical Genomics	Arindam Maitra, Jyoti Iravane, Dhaval Khatri, Maitrik Dave, Saumitra Das
EPI_ISL_508373	Institute of Post Graduate Medical Education & Research	National Institute of Biomedical Genomics	Arindam Maitra, Aritra Biswas, Jayeeta Haldar, Raja Ray, Monimoy Banerjee, Saumitra Das
EPI_ISL_508397	Institute of Post Graduate Medical Education & Research	National Institute of Biomedical Genomics	Arindam Maitra, Aritra Biswas, Jayeeta Haldar, Raja Ray, Monimoy Banerjee, Saumitra Das
EPI_ISL_508440	Mahatma Gandhi Institute of Medical Sciences	National Institute of Biomedical Genomics	Arindam Maitra, Vijayshri Deotale, Rahul Narang, Deepashri Maraskolhe, Saumitra Das
EPI_ISL_508495	Translational Health Science and Technology Institute	National Institute of Biomedical Genomics	Arindam Maitra, Guruprasad Medigeshi, Sharanabasava Patil, Anbalagan Ananthraj, Madhu Pareek, Imran Khan, Gagandeep Kang, Saumitra Das
EPI_ISL_511903	Institute of Post Graduate Medical Education & Research	National Institute of Biomedical Genomics -¬†DBT's PAN-INDIA 1000 SARS--CoV-2 RNA Genome Sequencing Consortium	Arindam Maitra, Aritra Biswas, Jayeeta Haldar, Raja Ray, Monimoy Banerjee, Saumitra Das
EPI_ISL_513925	Microbiology & Bioinformatics and Biostatistics, Kohat University of Science and Technology (Pakistan) & Shanghai Jiao Tong University (China)	Microbiology & Bioinformatics and Biostatistics, Kohat University of Science and Technology (Pakistan) & Shanghai Jiao Tong University (China)	Khan,M.T., Khan,T.A., Ali,S., Khan,A.S., Muhammad,N. and Wei,D.Q.
EPI_ISL_516829	RSUD Nyi Ageng Serang	Genetics Working Group (Pokja Genetik) Faculty of Medicine, Public Health and Nursing Universitas Gadjah Mada (FK-KMK UGM), Disease Investigation Center Wates Ministry of Agriculture Indonesia, Department of Microbiology FK-KMK UGM, Laboratorium Diagnostik Yayasan Tahija World Mosquito Program (WMP) Yogyakarta Center for Tropical Medicine FK-KMK UGM, Integrated Research Center FK-KMK UGM, Departm…	Gunadi, Hendra Wibawa, . Marcellus, Mohamad S. Hakim, Edwin W. Daniwijaya, Ludhang P. Rizki, Endah Supriyati, Eggi Arguni, Titik Nuryastuti, Tri Wibawa, Dwi AA Nugrahaningsih, Afiahayati , . Siswanto, Beby Dewi Sartika, Dyah Ayu Puspitarani
EPI_ISL_516948	King Georges Medical University	CSIR-National Botanical Research Institute	Priti Prasad, Shantanu Prakash, Kishan Sahu, Babita Singh, Suruchi Shukla, Hricha Mishra, Danish Nasar Khan , Om Prakash, MLB Bhatt, SK Barik, Mehar H.Asif,Samir V. Sawant,Amita Jain, Sumit Kr. Bag
EPI_ISL_528603	National Genomics Core-Center for DNA Fingerprinting and Diagnostics	National Genomics Core- Center for DNA Fingerprinting and Diagnostics (NGC-CDFD)- DBT's PAN-INDIA-1000 Genome consortium	Ashwin Dalal, Bala Pratyusha, Heena Shah, G Shashikanth, Vinay Donipadi, Neeraj Kumar, Niteen Pathak, Pradipta Hore, Rahul Baroi, Sayantan Goswami, Shaffiqu T S, Shalini Aricthota, Sobhan Babu, R Harinarayanan, Rashna Bhandari, Murali Dharan Bashyam, Debashish Mitra, Divya Vashisht
EPI_ISL_528617	National Genomics Core-Center for DNA Fingerprinting and Diagnostics	National Genomics Core- Center for DNA Fingerprinting and Diagnostics (NGC-CDFD)- DBT's PAN-INDIA-1000 Genome consortium	Heena Shah, G Shashikanth, Bala Pratyusha, Vinay Donipadi, K.Manohar, Madhumohan Rao, Shubhra Ganguli, Suchitra Upreti, Swathi Chodisetty, Vani Singh, R Harinarayanan, Rashna Bhandari, Murali Dharan Bashyam, Debashish Mitra, Divya Vashisht, Ashwin Dalal
EPI_ISL_528629	National Genomics Core-Center for DNA Fingerprinting and Diagnostics	National Genomics Core- Center for DNA Fingerprinting and Diagnostics (NGC-CDFD)- DBT's PAN-INDIA-1000 Genome consortium	G Shashikanth, Heena Shah, Bala Pratyusha, Vinay Donipadi, K.Manohar, Madhumohan Rao, Shubhra Ganguli, Suchitra Upreti, Swathi Chodisetty, Vani Singh, R Harinarayanan, Rashna Bhandari, Murali Dharan Bashyam, Debashish Mitra, Divya Vashisht, Ashwin Dalal
EPI_ISL_528750	Santo Borromeus Hospital	School of Life Sciences and Technology & School of Pharmacy-Institut Teknologi Bandung; Molecular Genetics Laboratory-Faculty of Medicine-Universitas Padjadjaran; Laboratorium Kesehatan Provinsi Jawa Barat	Marselina Irasonia Tan, Yunia Sribudiani, Catur Riani, Azzania Fibriani, Husna Nugrahapraja, Tarwadi, Ema Rahmawati, Savira Ekawardhani, Hesti Lina Wiraswati, Ryan Bayusantika Ristandi, Rifky Waluyajati Rachman, Cut Nur Cinthia Alamanda, Lia Faridah, Miftahul Faridl, Karimatu Khoirunnisa, Hammam Riza, Sony Solistia Wirawan, Agung Eru Wibowo, Irvan Faizal
EPI_ISL_528823	CSIR-Centre for Cellular and Molecular Biology	CSIR-Centre for Cellular and Molecular Biology	Shagufta Khan, Lamuk Zaveri, Namami Gaur, Sakshi Shambhavi, Nikhil Hajirnis, M Soujanya Reddy, Pratheusa Maccha, Tulasi Nagabandi, Purushotham Vodnala, Payel Mukherjee, Sofia Banu, Priya Singh, Onkar Kulkarni, Dhiviya Vedagiri, Divya Gupta, Vishal Sah, Santosh Kumar Kuncha, Krishnan Harinivas Harshan, Archana Bharadwaj Siva, Karthik Bharadwaj Tallapaka, Renu Sudhakar, Somesh Gorde, Gangumala Srin…
EPI_ISL_528858	CSIR-Centre for Cellular and Molecular Biology	CSIR-Centre for Cellular and Molecular Biology	Pratheusa Maccha, Sakshi Shambhavi, Lamuk Zaveri, Shagufta Khan, Namami Gaur, Nikhil Hajirnis, M Soujanya Reddy, Tulasi Nagabandi, Purushotham Vodnala, Payel Mukherjee, Sofia Banu, Priya Singh,Onkar Kulkarni, Dhiviya Vedagiri, Divya Gupta, Vishal Sah, Santosh Kumar Kuncha, Krishnan Harinivas Harshan, Archana Bharadwaj Siva, Karthik Bharadwaj Tallapaka, G. Aditya Kumar, Koushick Sivakumar,Disha Na…
EPI_ISL_529964	RSUD Bangil Pasuruan	Institute of Tropical Disease, Universitas Airlangga	Aldise M Nastri, Jezzy R Dewantari, Rima R Prasetya, Krisnoadi Rahardjo, Arma Roosalina, Gatot Soegiarto, Laksmi Wulandari, Retno A Setyoningrum, Resti Yudhawati, Yohko K Shimizu, Mitsuhiro Nishimura, Yasuko Mori, Soetjipto, Kazufumi Shimizu, Maria I Lusida
EPI_ISL_538498	RSUD Soediono Madiun East Java	National Institute of Health Research and Development	Pawestri, HA; Subangkit; Puspa, KD; Nugraha, AA; Ikawati, HD; Pangesti, KNA; Soekarso, T; Paisal; Setiawaty,V.
EPI_ISL_538509	National Institute of Health Research and Development	National Institute of Health Research and Development	Pawestri, HA; Subangkit; Puspa, KD; Nugraha, AA; Ikawati, HD; Pangesti, KNA; Soekarso, T; Susilarini, NK; Hariastuti, NI; Nikmah, UA; Mursinah; Febriyani, A; Herman, R; Susanti, N; Herna; Febriyanti, T; Nurhadi, M; Paisal; Ramadhany, R; Agustiningsih; Kurniawati, J; Kipuw, NL; Muna, F; Indalau, IL; Adam, K; Wibowo, HA; Rizki, A; Puspandary, N; Setiawaty,V.
EPI_ISL_538511	RSUD Wahidin Sudirohusodo Mojokerto East Java	National Institute of Health Research and Development	Pawestri, HA; Subangkit; Puspa, KD; Nugraha, AA; Ikawati, HD; Pangesti, KNA; Soekarso, T; Paisal; Setiawaty,V.
EPI_ISL_539665	CSIR-Centre for Cellular and Molecular Biology	CSIR-Centre for Cellular and Molecular Biology	Sakshi Shambhavi, Lamuk Zaveri, Shagufta Khan, Namami Gaur, Nikhil Hajirnis, M Soujanya Reddy, Pratheusa Maccha,Tulasi Nagabandi, Purushotham Vodnala, Payel Mukherjee, Sofia Banu, Priya Singh,Onkar Kulkarni, Dhiviya Vedagiri, Divya Gupta, Vishal Sah, Santosh Kumar Kuncha, Krishnan Harinivas Harshan, Archana Bharadwaj Siva, Karthik Bharadwaj Tallapaka, G. Aditya Kumar, Koushick Sivakumar, Pooja Ra…
EPI_ISL_539695	CSIR-Centre for Cellular and Molecular Biology	CSIR-Centre for Cellular and Molecular Biology	Sakshi Shambhavi, Lamuk Zaveri, Shagufta Khan, Namami Gaur, Nikhil Hajirnis, M Soujanya Reddy, Pratheusa Maccha,Tulasi Nagabandi, Purushotham Vodnala, Payel Mukherjee, Sofia Banu, Priya Singh,Onkar Kulkarni, Dhiviya Vedagiri, Divya Gupta, Vishal Sah, Santosh Kumar Kuncha, Krishnan Harinivas Harshan, Archana Bharadwaj Siva, Karthik Bharadwaj Tallapaka, G. Aditya Kumar, Koushick Sivakumar, Pooja Ra…
EPI_ISL_539704	CSIR-Centre for Cellular and Molecular Biology	CSIR-Centre for Cellular and Molecular Biology	Tulasi Nagabandi, Namami Gaur, Sakshi Shambhavi, Lamuk Zaveri, Shagufta Khan, Nikhil Hajirnis, M Soujanya Reddy, Pratheusa Maccha, Purushotham Vodnala, Payel Mukherjee, Sofia Banu, Priya Singh,Onkar Kulkarni , Dhiviya Vedagiri, Divya Gupta, Vishal Sah, Santosh Kumar Kuncha, Krishnan Harinivas Harshan, Archana Bharadwaj Siva, Karthik Bharadwaj Tallapaka,G. Aditya Kumar, Koushick Sivakumar, Pooja R…
EPI_ISL_539707	CSIR-Centre for Cellular and Molecular Biology	CSIR-Centre for Cellular and Molecular Biology	Lamuk Zaveri, Shagufta Khan,Nikhil Hajirnis, M Soujanya Reddy, Pratheusa Maccha, Namami Gaur, Sakshi Shambhavi, Tulasi Nagabandi, Purushotham Vodnala, Payel Mukherjee, Sofia Banu, Priya Singh, Onkar Kulkarni, Dhiviya Vedagiri, Divya Gupta, Vishal Sah, Santosh Kumar Kuncha, Krishnan Harinivas Harshan, Archana Bharadwaj Siva, Karthik Bharadwaj Tallapaka,Umesh Kumar, Unis Ahmad Bhat, Ajay Sarawagi, …
EPI_ISL_539709	CSIR-Centre for Cellular and Molecular Biology	CSIR-Centre for Cellular and Molecular Biology	M Soujanya Reddy, Nikhil Hajirnis, Pratheusa Maccha, Namami Gaur, Sakshi Shambhavi, Lamuk Zaveri, Shagufta Khan, Tulasi Nagabandi, Purushotham Vodnala, Payel Mukherjee, Sofia Banu, Priya Singh, Onkar Kulkarni, Dhiviya Vedagiri, Divya Gupta, Vishal Sah, Santosh Kumar Kuncha, Krishnan Harinivas Harshan, Archana Bharadwaj Siva, Karthik Bharadwaj Tallapaka, Zeba Rizvi, Zuberwasim Sayyad, Kakade Aishw…
EPI_ISL_539734	CSIR-Centre for Cellular and Molecular Biology	CSIR-Centre for Cellular and Molecular Biology	Tulasi Nagabandi, Namami Gaur, Sakshi Shambhavi, Lamuk Zaveri, Shagufta Khan, Nikhil Hajirnis, M Soujanya Reddy, Pratheusa Maccha, Purushotham Vodnala, Payel Mukherjee, Sofia Banu, Priya Singh,Onkar Kulkarni , Dhiviya Vedagiri, Divya Gupta, Vishal Sah, Santosh Kumar Kuncha, Krishnan Harinivas Harshan, Archana Bharadwaj Siva, Karthik Bharadwaj Tallapaka,G. Aditya Kumar, Koushick Sivakumar, Pooja R…
EPI_ISL_541719	National Institute of Virology, NIV Influenza	National Institute of Virology, NIV Influenza	Potdar V
EPI_ISL_541735	National Institute of Virology, NIV Influenza	National Institute of Virology, NIV Influenza	Potdar V
EPI_ISL_548942	Institute of Microbiology, University of Veterinary and Animal sciences	Institute of Microbiology, University of Veterinary and Animal sciences	Yaqub,T., Nawaz,M., Ali,M.A., Altaf,I., Raza,S., Shabbir,M.A., Ashraf,M.A., Aziz,S.Z., Cheema,S.Q., Shah,M.B., Hassan,S., Rafique,S., Sardar,N., Mehmood,A., Aziz,M.W., Fazal,S., Khan,N., Khan,M.T., Attique,M.M., Asif,A., Anwar,M., Awan,N.A., Younis,M.U., Bhatti,M.A., Tahir,Z., Mukhtar,N., Sarwar,H., Rana,M.S., Shabbir,M.Z.
EPI_ISL_548943	Institute of Microbiology, University of Veterinary and Animal sciences	Institute of Microbiology, University of Veterinary and Animal sciences	Yaqub,T., Nawaz,M., Ali,M.A., Altaf,I., Raza,S., Shabbir,M.A., Ashraf,M.A., Aziz,S.Z., Cheema,S.Q., Shah,M.B., Hassan,S., Rafique,S., Sardar,N., Mehmood,A., Aziz,M.W., Fazal,S., Khan,N., Khan,M.T., Attique,M.M., Asif,A., Anwar,M., Awan,N.A., Younis,M.U., Bhatti,M.A., Tahir,Z., Mukhtar,N., Sarwar,H., Rana,M.S., Shabbir,M.Z.
EPI_ISL_548944	Institute of Microbiology, University of Veterinary and Animal sciences	Institute of Microbiology, University of Veterinary and Animal sciences	Yaqub,T., Nawaz,M., Ali,M.A., Altaf,I., Raza,S., Shabbir,M.A., Ashraf,M.A., Aziz,S.Z., Cheema,S.Q., Shah,M.B., Hassan,S., Rafique,S., Sardar,N., Mehmood,A., Aziz,M.W., Fazal,S., Khan,N., Khan,M.T., Attique,M.M., Asif,A., Anwar,M., Awan,N.A., Younis,M.U., Bhatti,M.A., Tahir,Z., Mukhtar,N., Sarwar,H., Rana,M.S., Shabbir,M.Z.
EPI_ISL_548945	Institute of Microbiology, University of Veterinary and Animal sciences	Institute of Microbiology, University of Veterinary and Animal sciences	Yaqub,T., Nawaz,M., Ali,M.A., Altaf,I., Raza,S., Shabbir,M.A., Ashraf,M.A., Aziz,S.Z., Cheema,S.Q., Shah,M.B., Hassan,S., Rafique,S., Sardar,N., Mehmood,A., Aziz,M.W., Fazal,S., Khan,N., Khan,M.T., Attique,M.M., Asif,A., Anwar,M., Awan,N.A., Younis,M.U., Bhatti,M.A., Tahir,Z., Mukhtar,N., Sarwar,H., Rana,M.S., Shabbir,M.Z.
EPI_ISL_548946	Institute of Microbiology, University of Veterinary and Animal sciences	Institute of Microbiology, University of Veterinary and Animal sciences	Yaqub,T., Nawaz,M., Ali,M.A., Altaf,I., Raza,S., Shabbir,M.A., Ashraf,M.A., Aziz,S.Z., Cheema,S.Q., Shah,M.B., Hassan,S., Rafique,S., Sardar,N., Mehmood,A., Aziz,M.W., Fazal,S., Khan,N., Khan,M.T., Attique,M.M., Asif,A., Anwar,M., Awan,N.A., Younis,M.U., Bhatti,M.A., Tahir,Z., Mukhtar,N., Sarwar,H., Rana,M.S., Shabbir,M.Z.
EPI_ISL_568690	RSUP Fatmawati	Eijkman Institute for Molecular Biology, Ministry of Research and Technology/National Agency for Research and Innovation	Frilasita A Yudhaputri, Edison Johar, Hidayat Trimarsanto, Iskandar A Adnan, Willy Agustine, David H Muljono, Safarina G Malik, Herawati Sudoyo, Khin Saw Myint, Amin Soebandrio
EPI_ISL_574605	RSUP dr. Sardjito	Eijkman Institute for Molecular Biology, Ministry of Research and Technology/National Agency for Research and Innovation	Frilasita A Yudhaputri, Edison Johar, Hidayat Trimarsanto, Iskandar A Adnan, Willy Agustine, David H Muljono, Safarina G Malik, Herawati Sudoyo, Khin Saw Myint, Amin Soebandrio
EPI_ISL_575331	RSUD Wates	Genetics Working Group (Pokja Genetik) Faculty of Medicine, Public Health and Nursing Universitas Gadjah Mada (FK-KMK UGM); Disease Investigation Center Wates Ministry of Agriculture Indonesia; Department of Microbiology FK-KMK UGM; Laboratorium Diagnostik Yayasan Tahija World Mosquito Program (WMP) Yogyakarta Center for Tropical Medicine FK-KMK UGM; Integrated Research Center FK-KMK UGM; Departm…	Gunadi, Hendra Wibawa, . Marcellus, Mohamad S. Hakim, Edwin W. Daniwijaya, Ludhang P. Rizki, Endah Supriyati, Eggi Arguni, Titik Nuryastuti, Tri Wibawa, Dwi AA Nugrahaningsih, Afiahayati, Siswanto, Kristy Iskandar, Nungki Anggorowati, Bastianto Kusumajaya, Zumrati Ahmad, Alvin S. Kalim, Susan Simanjaya
EPI_ISL_576116	RSUP Dr. Sardjito	Genetics Working Group (Pokja Genetik) Faculty of Medicine, Public Health and Nursing Universitas Gadjah Mada (FK-KMK UGM); Disease Investigation Center Wates Ministry of Agriculture Indonesia; Department of Microbiology FK-KMK UGM; Laboratorium Diagnostik Yayasan Tahija World Mosquito Program (WMP) Yogyakarta Center for Tropical Medicine FK-KMK UGM; Integrated Research Center FK-KMK UGM; Departm…	Gunadi, Hendra Wibawa, . Marcellus, Mohamad S. Hakim, Edwin W. Daniwijaya, Ludhang P. Rizki, Endah Supriyati, Eggi Arguni, Titik Nuryastuti, Tri Wibawa, Dwi AA Nugrahaningsih, Afiahayati, Siswanto, Kristy Iskandar, Nungki Anggorowati, Ika Trisnawati, Sumardi, Eko Budiono, Bambang Sigit Riyanto, Heni Retnowulan, Munawar Gani, Satria Maulana, Nur Rahmi Ananda, Riat El Khair, Yunika Puspadewi, Osman…
EPI_ISL_577651	NIV Influenza	NIV Influenza	Potdar V
EPI_ISL_578081	CSIR-Indian Institute of Chemical Biology, MEDICA Supercpecialty Hospital Kolkata	CSIR-Indian Institute of Chemical Biology, MEDICA Supercpecialty Hospital Kolkata	Sujay Krishna Maity, Priyanka Mallick, Debaleena Bhowmik, Abhishake Lahiri, Dr. Aviral
?
EPI_ISL_578175	CSIR-Indian Institute of Chemical Biology, MEDICA Supercpecialty Hospital Kolkata	CSIR-Indian Institute of Chemical Biology, MEDICA Supercpecialty Hospital Kolkata	Sujay Krishna Maity, Priyanka Mallick, Debaleena Bhowmik, Abhishake Lahiri, Dr. Aviral
?
EPI_ISL_586516	B.J. Medical College and Civil hospital, Ahmedabad	Gujarat Biotechnology Research Centre	Nitin Savaliya, Raghawendra Kumar, Dinesh Kumar, Zuber Saiyed, Komal Patel, Labdhi Pandya, Afzal Ansari, Nikha Trivedi, Pranay Shah, Kamlesh J Upadhyay, Sanjay Kapadia, Apurvasinh Puvar, Janvi Raval, Zarna Patel, Monika Gandhi, Pinal Trivedi, Maharshi Pandya, Nidhi Patel, R D Dixit, A M Kadri, Harsh Bakshi, Chaitanya Joshi, Madhvi Joshi
EPI_ISL_586519	B.J. Medical College and Civil hospital, Ahmedabad	Gujarat Biotechnology Research Centre	Zuber Saiyed, Komal Patel, Labdhi Pandya, Afzal Ansari, Nikha Trivedi, Pranay Shah, Kamlesh J Upadhyay, Sanjay Kapadia, Apurvasinh Puvar, Janvi Raval, Zarna Patel, Monika Gandhi, Pinal Trivedi, Maharshi Pandya, Nidhi Patel, Nitin Savaliya, Raghawendra Kumar, Dinesh Kumar, R D Dixit, A M Kadri, Harsh Bakshi, Chaitanya Joshi, Madhvi Joshi
EPI_ISL_586557	CCC,Veraval	Gujarat Biotechnology Research Centre	Dinesh Kumar, Zuber Saiyed, Komal Patel, Labdhi Pandya, Afzal Ansari, Nikha Trivedi, Jignesh Parmar, Jitendra Bamrotia, Apurvasinh Puvar, Janvi Raval, Zarna Patel, Monika Gandhi, Pinal Trivedi, Maharshi Pandya, Nidhi Patel, Nitin Savaliya, Raghawendra Kumar, R D Dixit, A M Kadri, Harsh Bakshi, Chaitanya Joshi, Madhvi Joshi
EPI_ISL_610162	RSUD Dr. Tjitrowardojo	Genetics Working Group (Pokja Genetik) Faculty of Medicine, Public Health and Nursing Universitas Gadjah Mada (FK-KMK UGM); Disease Investigation Center Wates Ministry of Agriculture Indonesia; Department of Microbiology FK-KMK UGM; Laboratorium Diagnostik Yayasan Tahija World Mosquito Program (WMP) Yogyakarta Center for Tropical Medicine FK-KMK UGM; Integrated Research Center FK-KMK UGM; Departm…	Gunadi, Hendra Wibawa, Marcellus, Mohamad S. Hakim, Edwin W. Daniwijaya, Ludhang P. Rizki, Endah Supriyati, Eggi Arguni, Titik Nuryastuti, Tri Wibawa, Dwi AA Nugrahaningsih, Afiahayati, Siswanto, Kristy Iskandar, Nungki Anggorowati, Irene, Indaryati, Havid Setyawan, Wuryanto, Susan Simanjaya, Alvin Santoso Kalim
EPI_ISL_632908	Genomic Sciences, Rehman Medical Institute	Genomic Sciences, Rehman Medical Institute	Ali,J., Afridi,U.K., Haider,S.A., Sabiha,B., Jan,H. and Jehanzeb,V.
EPI_ISL_634976	Institute of Molecular Biology and Biotechnology, National Institutes of Health	Institute of Molecular Biology and Biotechnology, National Institutes of Health	Schwem,B., Arevalo,G., Dungca,N.T. and Salvana,E.M.
EPI_ISL_636778	National Centre for Disease control (NCDC)	NCDC/CSIR-IGIB	Mahesh S. Dhar1*, Bharathram Uppili2*, Robin Marwal1*, Pooja Sharma2*, RadhaKrishnan VS, Vivekanand A, Nishu Tyagi, Shaista Khan, Simmi Tiwari, Manish Kumar, Ajit Shewale, Ishtaq Ahmed, Asangla Kamai, Aparna Swaminathan, Saruchi Wadhwa, Tushar Nale, Sandhya Kabra, Sujeet Singh, Mohammed Faruq#, Anurag Agrawal#, Partha Rakshit#
EPI_ISL_636780	National Centre for Disease control (NCDC)	NCDC/CSIR-IGIB	Mahesh S. Dhar1*, Bharathram Uppili2*, Robin Marwal1*, Pooja Sharma2*, RadhaKrishnan VS, Vivekanand A, Nishu Tyagi, Shaista Khan, Simmi Tiwari, Manish Kumar, Ajit Shewale, Ishtaq Ahmed, Asangla Kamai, Aparna Swaminathan, Saruchi Wadhwa, Tushar Nale, Sandhya Kabra, Sujeet Singh, Mohammed Faruq#, Anurag Agrawal#, Partha Rakshit#
EPI_ISL_636793	National Centre for Disease control (NCDC)	NCDC/CSIR-IGIB	Mahesh S. Dhar1*, Bharathram Uppili2*, Robin Marwal1*, Pooja Sharma2*, RadhaKrishnan VS, Vivekanand A, Nishu Tyagi, Shaista Khan, Simmi Tiwari, Manish Kumar, Ajit Shewale, Ishtaq Ahmed, Asangla Kamai, Aparna Swaminathan, Saruchi Wadhwa, Tushar Nale, Sandhya Kabra, Sujeet Singh, Mohammed Faruq#, Anurag Agrawal#, Partha Rakshit#
EPI_ISL_636806	National Centre for Disease control (NCDC)	NCDC/CSIR-IGIB	Mahesh S. Dhar1*, Bharathram Uppili2*, Robin Marwal1*, Pooja Sharma2*, RadhaKrishnan VS, Vivekanand A, Nishu Tyagi, Shaista Khan, Simmi Tiwari, Manish Kumar, Ajit Shewale, Ishtaq Ahmed, Asangla Kamai, Aparna Swaminathan, Saruchi Wadhwa, Tushar Nale, Sandhya Kabra, Sujeet Singh, Mohammed Faruq#, Anurag Agrawal#, Partha Rakshit#
EPI_ISL_636812	National Centre for Disease control (NCDC)	NCDC/CSIR-IGIB	Mahesh S. Dhar1*, Bharathram Uppili2*, Robin Marwal1*, Pooja Sharma2*, RadhaKrishnan VS, Vivekanand A, Nishu Tyagi, Shaista Khan, Simmi Tiwari, Manish Kumar, Ajit Shewale, Ishtaq Ahmed, Asangla Kamai, Aparna Swaminathan, Saruchi Wadhwa, Tushar Nale, Sandhya Kabra, Sujeet Singh, Mohammed Faruq#, Anurag Agrawal#, Partha Rakshit#
EPI_ISL_641327	Devki Devi Foundation, a unit of Max Healthcare	CSIR Institute of Genomics and Integrative Biology (CSIR-IGIB) / Max	Rajesh Pandey#, Samreen Siddiqui, Pooja Sharma, Bansidhar Tarai, Vivekanand A, Bharathram Uppili, Saruchi Wadhwa, Nishu Tyagi, Mitali Mukerji, Poonam Das, Sujeet Jha, Mohammed Faruq, Vinitaa Jha, Anurag Agrawal
EPI_ISL_644726	Osmania Medical College	CSIR-Centre for Cellular and Molecular Biology	Dr.V.Sudha Rani,Dr.S.Pavani,Dr.Satyaprasad,Dr.P.Shashikala Reddy,Pratheusa Maccha,Shagufta Khan,Lamuk Zaveri,Namami Gaur,Sakshi Shambhavi,Tulasi Nagabandi,Nikhil Hajirnis,M Soujanya Reddy,Purushotham Vodnala,Blessy B John,Viswagithe S L,B Himasri,Payel Mukherjee,Sofia Banu,Priya Singh,Archana Bharadwaj Siva,Karthik Bharadwaj Tallapaka,Rakesh K Mishra,Divya Tej Sowpati
EPI_ISL_644729	Osmania Medical College	CSIR-Centre for Cellular and Molecular Biology	Dr.V.Sudha Rani,Dr.S.Pavani,Dr.Satyaprasad,Dr.P.Shashikala Reddy,Pratheusa Maccha,Shagufta Khan,Lamuk Zaveri,Namami Gaur,Sakshi Shambhavi,Tulasi Nagabandi,Nikhil Hajirnis,M Soujanya Reddy,Purushotham Vodnala,Blessy B John,Viswagithe S L,B Himasri,Payel Mukherjee,Sofia Banu,Priya Singh,Archana Bharadwaj Siva,Karthik Bharadwaj Tallapaka,Rakesh K Mishra,Divya Tej Sowpati
EPI_ISL_653884	Translational Health Science and Technology Institute	National Institute of Biomedical Genomics	Arindam Maitra, Guruprasad Medigeshi, Sharanabasava Patil, Anbalagan Ananthraj, Madhu Pareek, Imran Khan, Gagandeep Kang, Saumitra Das
EPI_ISL_661309	CSIR-Indian Institute of Chemical Biology, MEDICA Supercpecialty Hospital Kolkata	CSIR-Indian Institute of Chemical Biology, MEDICA Supercpecialty Hospital Kolkata	Sujay Krishna Maity, Priyanka Mallick, Debaleena Bhowmik, Abhishake Lahiri, Dr. Aviral Roy, Dr. Soumen
?
EPI_ISL_699658	Hematopathology Laboratory, ACTREC, TMC	Hematopathology Laboratory, ACTREC, TMC	Hematopathology Laboratory, ACTREC
EPI_ISL_699659	Hematopathology Laboratory, ACTREC, TMC	Hematopathology Laboratory, ACTREC, TMC	Hematopathology Laboratory, ACTREC
EPI_ISL_699675	Hematopathology Laboratory, ACTREC, TMC	Hematopathology Laboratory, ACTREC, TMC	Hematopathology Laboratory, ACTREC
EPI_ISL_699743	Hematopathology Laboratory, ACTREC, TMC	Hematopathology Laboratory, ACTREC, TMC	Hematopathology Laboratory, ACTREC
EPI_ISL_699820	Hematopathology Laboratory, ACTREC, TMC	Hematopathology Laboratory, ACTREC, TMC	Hematopathology Laboratory, ACTREC
EPI_ISL_699867	Hematopathology Laboratory, ACTREC, TMC	Hematopathology Laboratory, ACTREC, TMC	Hematopathology Laboratory, ACTREC
EPI_ISL_699983	Hematopathology Laboratory, ACTREC, TMC	Hematopathology Laboratory, ACTREC, TMC	Hematopathology Laboratory, ACTREC
EPI_ISL_700027	Hematopathology Laboratory, ACTREC, TMC	Hematopathology Laboratory, ACTREC, TMC	Hematopathology Laboratory, ACTREC
EPI_ISL_700125	Hematopathology Laboratory, ACTREC, TMC	Hematopathology Laboratory, ACTREC, TMC	Hematopathology Laboratory, ACTREC
EPI_ISL_700169	Hematopathology Laboratory, ACTREC, TMC	Hematopathology Laboratory, ACTREC, TMC	Hematopathology Laboratory, ACTREC
EPI_ISL_700205	Hematopathology Laboratory, ACTREC, TMC	Hematopathology Laboratory, ACTREC, TMC	Hematopathology Laboratory, ACTREC
EPI_ISL_700310	Hematopathology Laboratory, ACTREC, TMC	Hematopathology Laboratory, ACTREC, TMC	Hematopathology Laboratory, ACTREC
EPI_ISL_707778	Medical Research Center, Faculty of Medicine, Syarif Hidayatullah State Islamic University Jakarta	Medical Research Center, Faculty of Medicine, Syarif Hidayatullah State Islamic University Jakarta	Erike A Suwarsono, Chris Adhiyanto, Laifa Hendarmin, Zeti Harriyati, Rini Puspitaningrum, Ferania Mela, Dennis Nurjadi
EPI_ISL_708839	National Institute of Blood Diseases (NIBD), Molecular Biology Lab	Genomics Lab NIBD	Samina Naz Mukry, Sayed Ali Raza, Shariq Ahmed, Aneeta Shahni, Gul Sufaida, Arshi Naz , Tahir Sultan Shamsi
EPI_ISL_708840	National Institute of Blood Diseases (NIBD), Molecular Biology Lab	Genomics Lab NIBD	Samina Naz Mukry, Sayed Ali Raza, Shariq Ahmed, Aneeta Shahni, Gul Sufaida, Arshi Naz , Tahir Sultan Shamsi
EPI_ISL_709044	National Institute of Blood Diseases (NIBD), Molecular Biology Lab	Genomics Lab NIBD	Samina Naz Mukry, Sayed Ali Raza, Shariq Ahmed, Aneeta Shahni, Gul Sufaida, Arshi Naz , Tahir Sultan Shamsi
EPI_ISL_709542	National Institute of Blood Diseases (NIBD), Molecular Biology Lab	Genomics Lab NIBD	Samina Naz Mukry, Sayed Ali Raza, Shariq Ahmed, Aneeta Shahni, Gul Sufaida, Arshi Naz , Tahir Sultan Shamsi
EPI_ISL_751246	Devki Devi Foundation, a unit of Max Healthcare	CSIR-IGIB/Max	Rajesh Pandey#, Samreen Siddiqui, Janani Srinivasa Vasudevan, Akshay Kanakan, Ranjeet Maurya, Uzma Shamim, Bansidhar Tarai, Akansha Tyagi, Mitali Mukerji, Poonam Das, Sujeet Jha, Mohammed Faruq, Anurag Agrawal
EPI_ISL_751270	Devki Devi Foundation, a unit of Max Healthcare	CSIR-IGIB/Max	Rajesh Pandey#, Samreen Siddiqui, Janani Srinivasa Vasudevan, Akshay Kanakan, Ranjeet Maurya, Uzma Shamim, Bansidhar Tarai, Akansha Tyagi, Mitali Mukerji, Poonam Das, Sujeet Jha, Mohammed Faruq, Anurag Agrawal
EPI_ISL_751271	Devki Devi Foundation, a unit of Max Healthcare	CSIR-IGIB/Max	Rajesh Pandey#, Samreen Siddiqui, Janani Srinivasa Vasudevan, Akshay Kanakan, Ranjeet Maurya, Uzma Shamim, Bansidhar Tarai, Akansha Tyagi, Mitali Mukerji, Poonam Das, Sujeet Jha, Mohammed Faruq, Anurag Agrawal
EPI_ISL_751285	Devki Devi Foundation, a unit of Max Healthcare	CSIR-IGIB/Max	Rajesh Pandey#, Samreen Siddiqui, Janani Srinivasa Vasudevan, Akshay Kanakan, Ranjeet Maurya, Uzma Shamim, Bansidhar Tarai, Akansha Tyagi, Mitali Mukerji, Poonam Das, Sujeet Jha, Mohammed Faruq, Anurag Agrawal
EPI_ISL_751297	Devki Devi Foundation, a unit of Max Healthcare	CSIR-IGIB/Max	Rajesh Pandey#, Samreen Siddiqui, Janani Srinivasa Vasudevan, Akshay Kanakan, Ranjeet Maurya, Uzma Shamim, Bansidhar Tarai, Akansha Tyagi, Mitali Mukerji, Poonam Das, Sujeet Jha, Mohammed Faruq, Anurag Agrawal
EPI_ISL_751316	Devki Devi Foundation, a unit of Max Healthcare	CSIR-IGIB/Max	Rajesh Pandey#, Samreen Siddiqui, Janani Srinivasa Vasudevan, Akshay Kanakan, Ranjeet Maurya, Uzma Shamim, Bansidhar Tarai, Akansha Tyagi, Mitali Mukerji, Poonam Das, Sujeet Jha, Mohammed Faruq, Anurag Agrawal
EPI_ISL_751768	IN State Department of Health Laboratory Services	Genomics and Discovery, Respiratory Viruses Branch, Division of Viral Diseases, Centers for Disease Control and Prevention	Krista Queen, Yan Li, Ying Tao, Jing Zhang, Anna Uehara, Anna Montmayeur, Clinton R. Paden, Peter W. Cook,Rachel Marine, Mili Sheth, Haibin Wang, Justin Lee, Suxiang Tong
EPI_ISL_754060	National Public Health Laboratory	Nepal Health Research Council	Pradip Gyanwali, Meghnath Dhimal
EPI_ISL_754061	National Public Health Laboratory	Nepal Health Research Council	Pradip Gyanwali, Meghnath Dhimal
EPI_ISL_754062	Kathmandu University	Nepal Health Research Council	Pradip Gyanwali, Meghnath Dhimal
EPI_ISL_754063	Kathmandu University	Nepal Health Research Council	Pradip Gyanwali, Meghnath Dhimal
EPI_ISL_754064	Kathmandu University	Nepal Health Research Council	Pradip Gyanwali, Meghnath Dhimal
EPI_ISL_754065	Kathmandu University	Nepal Health Research Council	Pradip Gyanwali, Meghnath Dhimal
EPI_ISL_754066	Kathmandu University	Nepal Health Research Council	Pradip Gyanwali, Meghnath Dhimal
EPI_ISL_754067	Kathmandu University	Nepal Health Research Council	Pradip Gyanwali, Meghnath Dhimal
EPI_ISL_754068	Nepal Korea Friendship Municipality Hospital	Nepal Health Research Council	Pradip Gyanwali, Meghnath Dhimal
EPI_ISL_754069	Nepal Korea Friendship Municipality Hospital	Nepal Health Research Council	Pradip Gyanwali, Meghnath Dhimal
EPI_ISL_754070	Nepal Korea Friendship Municipality Hospital	Nepal Health Research Council	Pradip Gyanwali, Meghnath Dhimal
EPI_ISL_754071	Nepal Korea Friendship Municipality Hospital	Nepal Health Research Council	Pradip Gyanwali, Meghnath Dhimal
EPI_ISL_754072	National Public Health Laboratory	Nepal Health Research Council	Pradip Gyanwali, Meghnath Dhimal
EPI_ISL_754073	National Public Health Laboratory	Nepal Health Research Council	Pradip Gyanwali, Meghnath Dhimal
EPI_ISL_754239	Santosa Hospital Bandung Central	School of Life Sciences and Technology & School of Pharmacy-Institut Teknologi Bandung; Molecular Genetics Laboratory-Faculty of Medicine-Universitas Padjadjaran; Laboratorium Kesehatan Provinsi Jawa Barat	Marselina Irasonia Tan, Yunia Sribudiani, Catur Riani, Azzania Fibriani, Husna Nugrahapraja, Tarwadi, Ema Rahmawati, Savira Ekawardhani, Hesti Lina Wiraswati, Ryan Bayusantika Ristandi, Rifky Waluyajati Rachman, Cut Nur Cinthia Alamanda, Lia Faridah, Miftahul Faridl, Karimatu Khoirunnisa, Hammam Riza, Soni Solistia Wirawan, Agung Eru Wibowo, Irvan Faizal
EPI_ISL_757285	Department of Virology, Public Health Laboratories Division	Department of Virology, Public Health Laboratories Division	Massab Umair, Aamer Ikram, Muhammad Salman
EPI_ISL_757286	Department of Virology, Public Health Laboratories Division	Department of Virology, Public Health Laboratories Division	Massab Umair, Aamer Ikram, Muhammad Salman
EPI_ISL_757287	National Institute of Health Research and Development	National Institute of Health Research and Development	Rukminiati,Y;Agustiningsih;Adam,K;Wibowo,HA;Ramadhany,R;Pawestri,HA;Subangkit;Puspa,KD;Nugraha,AA;Ikawati,HD;Pangesti,KNA;Soekarso,T;Susilarini,NK;Hariastuti,NI;Nikmah,UA;Mursinah;Febriyani,A;Herman,R;Susanti,N;Herna;Febriyanti,T; Nurhadi,M;Kurniawati,J;Kipuw,NL;Muna,F;Indalao,IL;Rizki,A;Puspandari,N;Setiawaty,V
EPI_ISL_759703	RSUD Bung Karno	Universitas Sebelas Maret (UNS), Rumah sakit Universitas Sebelas Maret (RS-UNS) Surakarta, National Institute of Health Research and Development, Indonesian Ministry of Health	Betty Suryawati, Yulia sari, hartono, maryani, Afif Avicena Gufron, Hana Apsari Pawestri, Kartika, Dewi Puspa, Hartanti Dian Ika, Arie Ardiansyah Nugraha, Vivi Setiawaty
EPI_ISL_759958	Universitas Airlangga Hospital	Institute of Tropical Disease, Universitas Airlangga	Maria I Lusida, Krisnoadi Rahardjo, Aldise M Nastri, Jezzy R Dewantari, Rima R Prasetya, Nasronudin, Gatot Soegiarto, Laksmi Wulandari, Resti Yudhawati, Soetjipto, Yasuko Mori, Kazufumi Shimizu
EPI_ISL_759959	Premier Hospital Surabaya	Institute of Tropical Disease, Universitas Airlangga	Krisnoadi Rahardjo, Aldise M Nastri, Jezzy R Dewantari, Rima R Prasetya, Hartono Tanto, Gatot Soegiarto, Laksmi Wulandari, Resti Yudhawati, Soetjipto, Yasuko Mori, Maria I Lusida, Kazufumi Shimizu
EPI_ISL_759961	Universitas Airlangga Hospital	Institute of Tropical Disease, Universitas Airlangga	Jezzy R Dewantari, Rima R Prasetya, Krisnoadi Rahardjo, Aldise M Nastri, Nasronudin, Gatot Soegiarto, Laksmi Wulandari, Resti Yudhawati, Soetjipto, Yasuko Mori, Maria I Lusida, Kazufumi Shimizu
EPI_ISL_759964	Mitra Keluarga Hospital Waru	Institute of Tropical Disease, Universitas Airlangga	Jezzy R Dewantari, Rima R Prasetya, Krisnoadi Rahardjo, Aldise M Nastri, Christina Dian Anggraeni, Gatot Soegiarto, Laksmi Wulandari, Resti Yudhawati, Yasuko Mori, Soetjipto, Kazufumi Shimizu ,Maria I Lusida
EPI_ISL_759965	RSUD Dr. Soetomo	Institute of Tropical Disease, Universitas Airlangga	Rima R Prasetya, Krisnoadi Rahardjo, Aldise M Nastri, Jezzy R Dewantari, Joni Wahyuhadi, Gatot Soegiarto, Laksmi Wulandari, Resti Yudhawati, Yasuko Mori, Soetjipto, Kazufumi Shimizu ,Maria I Lusida
EPI_ISL_763066	Puskesmas Grogol, Sukoharjo	Universitas Sebelas Maret (UNS); Rumah Sakit UNS (RS-UNS); National Institute of Health Research and Development, Indonesian Ministry of Health.	Yulia Sari, Hartono, Maryani, Betty Suryawati, Afif A Ghufron, Revi G H Novika, Hana A Pawestri, Kartika, Dewi Puspa, Hartanti Dian Ika, Arie A Nugraha, Vivi Setiawaty.
EPI_ISL_763070	Puskesmas Jambu Kulon, Klaten	Universitas Sebelas Maret (UNS); Rumah Sakit UNS (RS-UNS); National Institute of Health Research and Development, Indonesian Ministry of Health.	Yulia Sari, Hartono, Maryani, Afif A Ghufron, Hana A Pawestri, Kartika, Dewi Puspa, Hartanti Dian Ika, Arie A Nugraha, Vivi Setiawaty, Betty Suryawati.
EPI_ISL_766036	RS Mitra Keluarga Bintaro	Eijkman Institute for Molecular Biology, Ministry of Research and Technology/National Agency for Research and Innovation	Frilasita A Yudhaputri, Edison Johar, Hidayat Trimarsanto, David H Muljono, Safarina G Malik, Khin Saw Myint, Amin Soebandrio
EPI_ISL_766040	RS Tingkat II Moh. Ridwan Meuraksa	Eijkman Institute for Molecular Biology, Ministry of Research and Technology/National Agency for Research and Innovation	Frilasita A Yudhaputri, Edison Johar, Hidayat Trimarsanto, David H Muljono, Safarina G Malik, Khin Saw Myint, Amin Soebandrio
EPI_ISL_766055	Department of Virology	Department of Virology	Massab Umair, Muhammad Salman, Sana Tamim, Nazish Badar, Zaira Rehman, Adnan Khurshid, Samee Ullah, Abdul Ahad, Hamza Ahmed, Aamer Ikram
EPI_ISL_779255	Jamil-ur-Rahman Center for Genome Research, Dr. Panjwani Center for Molecular Medicine and Drug Research	Jamil-ur-Rahman Center for Genome Research, Dr. Panjwani Center for Molecular Medicine and Drug Research	Shakeel,M., Irfan,M., Nisa,Z., Rashid,M., Ansari,S., Khan,I.
EPI_ISL_779256	Jamil-ur-Rahman Center for Genome Research, Dr. Panjwani Center for Molecular Medicine and Drug Research	Jamil-ur-Rahman Center for Genome Research, Dr. Panjwani Center for Molecular Medicine and Drug Research	Shakeel,M., Irfan,M., Nisa,Z., Rashid,M., Ansari,S., Khan,I.
EPI_ISL_779257	Jamil-ur-Rahman Center for Genome Research, Dr. Panjwani Center for Molecular Medicine and Drug Research	Jamil-ur-Rahman Center for Genome Research, Dr. Panjwani Center for Molecular Medicine and Drug Research	Shakeel,M., Irfan,M., Nisa,Z., Rashid,M., Ansari,S., Khan,I.
EPI_ISL_779258	Jamil-ur-Rahman Center for Genome Research, Dr. Panjwani Center for Molecular Medicine and Drug Research	Jamil-ur-Rahman Center for Genome Research, Dr. Panjwani Center for Molecular Medicine and Drug Research	Shakeel,M., Irfan,M., Nisa,Z., Rashid,M., Ansari,S., Khan,I.
EPI_ISL_779259	Jamil-ur-Rahman Center for Genome Research, Dr. Panjwani Center for Molecular Medicine and Drug Research	Jamil-ur-Rahman Center for Genome Research, Dr. Panjwani Center for Molecular Medicine and Drug Research	Shakeel,M., Irfan,M., Nisa,Z., Rashid,M., Ansari,S., Khan,I.
EPI_ISL_779260	Jamil-ur-Rahman Center for Genome Research, Dr. Panjwani Center for Molecular Medicine and Drug Research	Jamil-ur-Rahman Center for Genome Research, Dr. Panjwani Center for Molecular Medicine and Drug Research	Shakeel,M., Irfan,M., Nisa,Z., Rashid,M., Ansari,S., Khan,I.
EPI_ISL_779261	Jamil-ur-Rahman Center for Genome Research, Dr. Panjwani Center for Molecular Medicine and Drug Research	Jamil-ur-Rahman Center for Genome Research, Dr. Panjwani Center for Molecular Medicine and Drug Research	Shakeel,M., Irfan,M., Nisa,Z., Rashid,M., Ansari,S., Khan,I.
EPI_ISL_779262	Jamil-ur-Rahman Center for Genome Research, Dr. Panjwani Center for Molecular Medicine and Drug Research	Jamil-ur-Rahman Center for Genome Research, Dr. Panjwani Center for Molecular Medicine and Drug Research	Shakeel,M., Irfan,M., Nisa,Z., Rashid,M., Ansari,S., Khan,I.
EPI_ISL_779263	Jamil-ur-Rahman Center for Genome Research, Dr. Panjwani Center for Molecular Medicine and Drug Research	Jamil-ur-Rahman Center for Genome Research, Dr. Panjwani Center for Molecular Medicine and Drug Research	Shakeel,M., Irfan,M., Nisa,Z., Rashid,M., Ansari,S., Khan,I.
EPI_ISL_779264	Jamil-ur-Rahman Center for Genome Research, Dr. Panjwani Center for Molecular Medicine and Drug Research	Jamil-ur-Rahman Center for Genome Research, Dr. Panjwani Center for Molecular Medicine and Drug Research	Shakeel,M., Irfan,M., Nisa,Z., Rashid,M., Ansari,S., Khan,I.
EPI_ISL_779265	Jamil-ur-Rahman Center for Genome Research, Dr. Panjwani Center for Molecular Medicine and Drug Research	Jamil-ur-Rahman Center for Genome Research, Dr. Panjwani Center for Molecular Medicine and Drug Research	Shakeel,M., Irfan,M., Nisa,Z., Rashid,M., Ansari,S., Khan,I.
EPI_ISL_779266	Jamil-ur-Rahman Center for Genome Research, Dr. Panjwani Center for Molecular Medicine and Drug Research	Jamil-ur-Rahman Center for Genome Research, Dr. Panjwani Center for Molecular Medicine and Drug Research	Shakeel,M., Irfan,M., Nisa,Z., Rashid,M., Ansari,S., Khan,I.
EPI_ISL_779267	Jamil-ur-Rahman Center for Genome Research, Dr. Panjwani Center for Molecular Medicine and Drug Research	Jamil-ur-Rahman Center for Genome Research, Dr. Panjwani Center for Molecular Medicine and Drug Research	Shakeel,M., Irfan,M., Nisa,Z., Rashid,M., Ansari,S., Khan,I.
EPI_ISL_779268	Jamil-ur-Rahman Center for Genome Research, Dr. Panjwani Center for Molecular Medicine and Drug Research	Jamil-ur-Rahman Center for Genome Research, Dr. Panjwani Center for Molecular Medicine and Drug Research	Shakeel,M., Irfan,M., Nisa,Z., Rashid,M., Ansari,S., Khan,I.
EPI_ISL_779269	Jamil-ur-Rahman Center for Genome Research, Dr. Panjwani Center for Molecular Medicine and Drug Research	Jamil-ur-Rahman Center for Genome Research, Dr. Panjwani Center for Molecular Medicine and Drug Research	Shakeel,M., Irfan,M., Nisa,Z., Rashid,M., Ansari,S., Khan,I.
EPI_ISL_779270	Jamil-ur-Rahman Center for Genome Research, Dr. Panjwani Center for Molecular Medicine and Drug Research	Jamil-ur-Rahman Center for Genome Research, Dr. Panjwani Center for Molecular Medicine and Drug Research	Shakeel,M., Irfan,M., Nisa,Z., Rashid,M., Ansari,S., Khan,I.
EPI_ISL_779271	Jamil-ur-Rahman Center for Genome Research, Dr. Panjwani Center for Molecular Medicine and Drug Research	Jamil-ur-Rahman Center for Genome Research, Dr. Panjwani Center for Molecular Medicine and Drug Research	Shakeel,M., Irfan,M., Nisa,Z., Rashid,M., Ansari,S., Khan,I.
EPI_ISL_779272	Jamil-ur-Rahman Center for Genome Research, Dr. Panjwani Center for Molecular Medicine and Drug Research	Jamil-ur-Rahman Center for Genome Research, Dr. Panjwani Center for Molecular Medicine and Drug Research	Shakeel,M., Irfan,M., Nisa,Z., Rashid,M., Ansari,S., Khan,I.
EPI_ISL_779273	Jamil-ur-Rahman Center for Genome Research, Dr. Panjwani Center for Molecular Medicine and Drug Research	Jamil-ur-Rahman Center for Genome Research, Dr. Panjwani Center for Molecular Medicine and Drug Research	Shakeel,M., Irfan,M., Nisa,Z., Rashid,M., Ansari,S., Khan,I.
EPI_ISL_779274	Jamil-ur-Rahman Center for Genome Research, Dr. Panjwani Center for Molecular Medicine and Drug Research	Jamil-ur-Rahman Center for Genome Research, Dr. Panjwani Center for Molecular Medicine and Drug Research	Shakeel,M., Irfan,M., Nisa,Z., Rashid,M., Ansari,S., Khan,I.
EPI_ISL_779275	Jamil-ur-Rahman Center for Genome Research, Dr. Panjwani Center for Molecular Medicine and Drug Research	Jamil-ur-Rahman Center for Genome Research, Dr. Panjwani Center for Molecular Medicine and Drug Research	Shakeel,M., Irfan,M., Nisa,Z., Rashid,M., Ansari,S., Khan,I.
EPI_ISL_779276	Jamil-ur-Rahman Center for Genome Research, Dr. Panjwani Center for Molecular Medicine and Drug Research	Jamil-ur-Rahman Center for Genome Research, Dr. Panjwani Center for Molecular Medicine and Drug Research	Shakeel,M., Irfan,M., Nisa,Z., Rashid,M., Ansari,S., Khan,I.
EPI_ISL_779277	Jamil-ur-Rahman Center for Genome Research, Dr. Panjwani Center for Molecular Medicine and Drug Research	Jamil-ur-Rahman Center for Genome Research, Dr. Panjwani Center for Molecular Medicine and Drug Research	Shakeel,M., Irfan,M., Nisa,Z., Rashid,M., Ansari,S., Khan,I.
EPI_ISL_779278	Jamil-ur-Rahman Center for Genome Research, Dr. Panjwani Center for Molecular Medicine and Drug Research	Jamil-ur-Rahman Center for Genome Research, Dr. Panjwani Center for Molecular Medicine and Drug Research	Shakeel,M., Irfan,M., Nisa,Z., Rashid,M., Ansari,S., Khan,I.
EPI_ISL_779279	Jamil-ur-Rahman Center for Genome Research, Dr. Panjwani Center for Molecular Medicine and Drug Research	Jamil-ur-Rahman Center for Genome Research, Dr. Panjwani Center for Molecular Medicine and Drug Research	Shakeel,M., Irfan,M., Nisa,Z., Rashid,M., Ansari,S., Khan,I.
EPI_ISL_779280	Jamil-ur-Rahman Center for Genome Research, Dr. Panjwani Center for Molecular Medicine and Drug Research	Jamil-ur-Rahman Center for Genome Research, Dr. Panjwani Center for Molecular Medicine and Drug Research	Shakeel,M., Irfan,M., Nisa,Z., Rashid,M., Ansari,S., Khan,I.
EPI_ISL_779281	Jamil-ur-Rahman Center for Genome Research, Dr. Panjwani Center for Molecular Medicine and Drug Research	Jamil-ur-Rahman Center for Genome Research, Dr. Panjwani Center for Molecular Medicine and Drug Research	Shakeel,M., Irfan,M., Nisa,Z., Rashid,M., Ansari,S., Khan,I.
EPI_ISL_779282	Jamil-ur-Rahman Center for Genome Research, Dr. Panjwani Center for Molecular Medicine and Drug Research	Jamil-ur-Rahman Center for Genome Research, Dr. Panjwani Center for Molecular Medicine and Drug Research	Shakeel,M., Irfan,M., Nisa,Z., Rashid,M., Ansari,S., Khan,I.
EPI_ISL_779283	Jamil-ur-Rahman Center for Genome Research, Dr. Panjwani Center for Molecular Medicine and Drug Research	Jamil-ur-Rahman Center for Genome Research, Dr. Panjwani Center for Molecular Medicine and Drug Research	Shakeel,M., Irfan,M., Nisa,Z., Rashid,M., Ansari,S., Khan,I.
EPI_ISL_779284	Jamil-ur-Rahman Center for Genome Research, Dr. Panjwani Center for Molecular Medicine and Drug Research	Jamil-ur-Rahman Center for Genome Research, Dr. Panjwani Center for Molecular Medicine and Drug Research	Shakeel,M., Irfan,M., Nisa,Z., Rashid,M., Ansari,S., Khan,I.
EPI_ISL_779285	Jamil-ur-Rahman Center for Genome Research, Dr. Panjwani Center for Molecular Medicine and Drug Research	Jamil-ur-Rahman Center for Genome Research, Dr. Panjwani Center for Molecular Medicine and Drug Research	Shakeel,M., Irfan,M., Nisa,Z., Rashid,M., Ansari,S., Khan,I.
EPI_ISL_779286	Jamil-ur-Rahman Center for Genome Research, Dr. Panjwani Center for Molecular Medicine and Drug Research	Jamil-ur-Rahman Center for Genome Research, Dr. Panjwani Center for Molecular Medicine and Drug Research	Shakeel,M., Irfan,M., Nisa,Z., Rashid,M., Ansari,S., Khan,I.
EPI_ISL_779287	Jamil-ur-Rahman Center for Genome Research, Dr. Panjwani Center for Molecular Medicine and Drug Research	Jamil-ur-Rahman Center for Genome Research, Dr. Panjwani Center for Molecular Medicine and Drug Research	Shakeel,M., Irfan,M., Nisa,Z., Rashid,M., Ansari,S., Khan,I.
EPI_ISL_779288	Jamil-ur-Rahman Center for Genome Research, Dr. Panjwani Center for Molecular Medicine and Drug Research	Jamil-ur-Rahman Center for Genome Research, Dr. Panjwani Center for Molecular Medicine and Drug Research	Shakeel,M., Irfan,M., Nisa,Z., Rashid,M., Ansari,S., Khan,I.
EPI_ISL_779289	Jamil-ur-Rahman Center for Genome Research, Dr. Panjwani Center for Molecular Medicine and Drug Research	Jamil-ur-Rahman Center for Genome Research, Dr. Panjwani Center for Molecular Medicine and Drug Research	Shakeel,M., Irfan,M., Nisa,Z., Rashid,M., Ansari,S., Khan,I.
EPI_ISL_779290	Jamil-ur-Rahman Center for Genome Research, Dr. Panjwani Center for Molecular Medicine and Drug Research	Jamil-ur-Rahman Center for Genome Research, Dr. Panjwani Center for Molecular Medicine and Drug Research	Shakeel,M., Irfan,M., Nisa,Z., Rashid,M., Ansari,S., Khan,I.
EPI_ISL_779384	Siloam Hospital Lippo Village	Mochtar Riady Institute for Nanotechnology-Universitas Pelita Harapan	Aksar C Lages, David Rustandi, Ivet M Suriapranata, Rinaldy Kusuma, Febi Andriani, Tri Shinta Kurniasih, Riska N Taufik, Young O Larasati, Rury M Wahyuni, Irawan Yusuf
EPI_ISL_779388	Siloam Hospital Lippo Village	Mochtar Riady Institute for Nanotechnology-Universitas Pelita Harapan	Aksar C Lages, David Rustandi, Ivet M Suriapranata, Rinaldy Kusuma, Febi Andriani, Tri Shinta Kurniasih, Riska N Taufik, Young O Larasati, Rury M Wahyuni, Irawan Yusuf
EPI_ISL_791979	RSUD Curup Bengkulu	National Institute of Health Research and Development	Nugraha,AA;Subangkit;Pawestri,HA;Ikawati,HD;Puspa,KD;Mardiani;Pangesti,KNA;Soekarso,T;Puspandari,N;Setiawaty,V
EPI_ISL_791985	RS Santa Maria Pekanbaru	National Institute of Health Research and Development	Puspa,KD;Subangkit;Pawestri,HA;Ikawati,HD;Nugraha,AA;Fridayenti;Pangesti,KNA;Soekarso,T;Puspandari,N;Setiawaty,V
EPI_ISL_791986	RSUD Morotai Maluku Utara	National Institute of Health Research and Development	Subangkit;Pawestri,HA;Ikawati,HD;Nugraha,AA;Puspa,KD;Denggo,SD;Pangesti,KNA;Soekarso,T;Puspandari,N;Setiawaty,V
EPI_ISL_791988	Balai Besar POM Semarang	National Institute of Health Research and Development	Subangkit;Pawestri,HA;Ikawati,HD;Nugraha,AA;Puspa,KD;Aryanti;Pangesti,KNA;Soekarso,T;Puspandari,N;Setiawaty,V
EPI_ISL_807148	Department of Virology	Department of Virology	Massab Umair, Aamer Ikram, Muhammad Salman, Sana Tamim, Nazish Badar, Adnan Khurshid, Salmaan Sharif, Zaira Rehman, Abdul Ahad, Hamza Ahmad, Samee Ullah
EPI_ISL_807149	Department of Virology	Department of Virology	Massab Umair, Aamer Ikram, Muhammad Salman, Sana Tamim, Nazish Badar, Adnan Khurshid, Salmaan Sharif, Zaira Rehman, Abdul Ahad, Hamza Ahmad, Samee Ullah
EPI_ISL_825043	NHL Municipal Medical College, Ahmedbad	Gujarat Biotechnology Research Centre	Jayshri Pethani, Ramesh Pandit, Janvi Raval, Zarna Patel, Nitin Savaliya, Dinesh Kumar, Zuber Saiyed, Labdhi Pandya, Afzal Ansari, Nikha Trivedi, Apurvasinh Puvar, Monila Patel, Atit Shah, NM Shaikh, Bimal Chauhan, Tanmay Mehta, Bhavin Prajapati, Chaitanya Joshi, Madhvi Joshi
EPI_ISL_825046	NHL Municipal Medical College, Ahmedbad	Gujarat Biotechnology Research Centre	NM Shaikh, Nitin Savaliya, Dinesh Kumar, Zuber Saiyed, Labdhi Pandya, Afzal Ansari, Nikha Trivedi, Apurvasinh Puvar, Ramesh Pandit, Janvi Raval, Zarna Patel, Jayshri Pethani, Monila Patel, Atit Shah, Bimal Chauhan, Tanmay Mehta, Bhavin Prajapati, Chaitanya Joshi, Madhvi Joshi
EPI_ISL_825145	Virus Research and Diagnostic Laboratory (DH-VRDL)	Department of Neurovirology, National Institute of Mental Health and Neurosciences (NIMHANS)	Chitra Pattabiraman, Pramada Prasad, Anita S Desai, V Ravi
EPI_ISL_825148	BBMP Urban PHC	Department of Neurovirology, National Institute of Mental Health and Neurosciences (NIMHANS)	Chitra Pattabiraman, Pramada Prasad, Anita S Desai, V Ravi
EPI_ISL_833130	National Institute of Health Research and Development	National Institute of Health Research and Development	Agustiningsih;Adam,K;Wibowo,HA;Ramadhany,R;Rukminiati,Y;Pawestri,HA;Subangkit;Puspa,KD;Nugraha,AA;Ikawati,HD;Pangesti,KNA;Soekarso,T;Susilarini,NK;Hariastuti,NI;Nikmah,UA;Mursinah;Febriyani,A;Herman,R;Susanti,N;Herna;Febriyanti,T;Kurniawati,J;Kipuw,NL;Muna,F;Indalao,IL;Rizki,A;Puspandari;Setiawaty,V
EPI_ISL_833332	National Jail Management and Penology Training Institute	Research Institute for Tropical Medicine	Hannah Leah Morito, Othoniel Jan Onza, John Leonard Chan, Ma Angelica Tujan, Francisco Gerardo Polotan, Inez Andrea Medado, Kirstyn Brunker, Edelwisa Mercado, Daria Manalo, Catalino Demetria
EPI_ISL_833333	Batangas City Health Office	Research Institute for Tropical Medicine	Hannah Leah Morito, Othoniel Jan Onza, John Leonard Chan, Ma Angelica Tujan, Francisco Gerardo Polotan, Inez Andrea Medado, Kirstyn Brunker, Edelwisa Mercado, Daria Manalo, Catalino Demetria
EPI_ISL_833334	Batangas City Health Office	Research Institute for Tropical Medicine	Hannah Leah Morito, Othoniel Jan Onza, John Leonard Chan, Ma Angelica Tujan, Francisco Gerardo Polotan, Inez Andrea Medado, Kirstyn Brunker, Edelwisa Mercado, Daria Manalo, Catalino Demetria
EPI_ISL_833335	Siniloan Rural Health Unit	Research Institute for Tropical Medicine	Hannah Leah Morito, Othoniel Jan Onza, John Leonard Chan, Ma Angelica Tujan, Francisco Gerardo Polotan, Inez Andrea Medado, Kirstyn Brunker, Edelwisa Mercado, Daria Manalo, Catalino Demetria
EPI_ISL_833336	Bureau of Quarantine	Research Institute for Tropical Medicine	Hannah Leah Morito, Othoniel Jan Onza, John Leonard Chan, Ma Angelica Tujan, Francisco Gerardo Polotan, Inez Andrea Medado, Kirstyn Brunker, Edelwisa Mercado, Daria Manalo, Catalino Demetria
EPI_ISL_833337	Christ the Saviour General Hospital - Batangas	Research Institute for Tropical Medicine	Hannah Leah Morito, Othoniel Jan Onza, John Leonard Chan, Ma Angelica Tujan, Francisco Gerardo Polotan, Inez Andrea Medado, Kirstyn Brunker, Edelwisa Mercado, Daria Manalo, Catalino Demetria
EPI_ISL_833338	Siniloan Rural Health Unit	Research Institute for Tropical Medicine	Hannah Leah Morito, Othoniel Jan Onza, John Leonard Chan, Ma Angelica Tujan, Francisco Gerardo Polotan, Inez Andrea Medado, Kirstyn Brunker, Edelwisa Mercado, Daria Manalo, Catalino Demetria
EPI_ISL_833339	St. Pascual De Baylon Hospital	Research Institute for Tropical Medicine	Hannah Leah Morito, Othoniel Jan Onza, John Leonard Chan, Ma Angelica Tujan, Francisco Gerardo Polotan, Inez Andrea Medado, Kirstyn Brunker, Edelwisa Mercado, Daria Manalo, Catalino Demetria
EPI_ISL_833340	Batangas City Health Office	Research Institute for Tropical Medicine	Hannah Leah Morito, Othoniel Jan Onza, John Leonard Chan, Ma Angelica Tujan, Francisco Gerardo Polotan, Inez Andrea Medado, Kirstyn Brunker, Edelwisa Mercado, Daria Manalo, Catalino Demetria
EPI_ISL_833341	Batangas City Health Office	Research Institute for Tropical Medicine	Hannah Leah Morito, Othoniel Jan Onza, John Leonard Chan, Ma Angelica Tujan, Francisco Gerardo Polotan, Inez Andrea Medado, Kirstyn Brunker, Edelwisa Mercado, Daria Manalo, Catalino Demetria
EPI_ISL_833342	Quezon Medical Center	Research Institute for Tropical Medicine	Hannah Leah Morito, Othoniel Jan Onza, John Leonard Chan, Ma Angelica Tujan, Francisco Gerardo Polotan, Inez Andrea Medado, Kirstyn Brunker, Edelwisa Mercado, Daria Manalo, Catalino Demetria
EPI_ISL_833343	Buenavista Rural Health Unit	Research Institute for Tropical Medicine	Hannah Leah Morito, Othoniel Jan Onza, John Leonard Chan, Ma Angelica Tujan, Francisco Gerardo Polotan, Inez Andrea Medado, Kirstyn Brunker, Edelwisa Mercado, Daria Manalo, Catalino Demetria
EPI_ISL_833388	Klinik Apotek Dein, Jakarta, Indonesia	Biosafety Level-3 Laboratory, Indonesian Institute of Sciences (LIPI)	Syam Budi Iryanto, Andri Wardiana, Anggia Prasetyoputri, Isa Nuryana, Ade Andriani, Anik Budhi Dharmayanthi, Ahmad Fathoni, Dian Fitria Agustiyanti, Asrul M. Fuad, Ratih Asmana Ningrum
EPI_ISL_833492	RS MMC Jakarta, Indonesia	Biosafety Level-3 Laboratory, Indonesian Institute of Sciences (LIPI)	Isa Nuryana, Ade Andriani, Anik Budhi Dharmayanthi, Syam Budi Iryanto, Andri Wardiana, Anggia Prasetyoputri, Ahmad Fathoni, Nova Dilla Yanthi, Yuliawati, Ratih Asmana Ningrum
EPI_ISL_833493	RS PMI Bogor, Indonesia	Biosafety Level-3 Laboratory, Indonesian Institute of Sciences (LIPI)	Isa Nuryana, Ade Andriani, Anik Budhi Dharmayanthi, Syam Budi Iryanto, Andri Wardiana, Anggia Prasetyoputri, Ahmad Fathoni, Indriawati, Nurulliawaty, Ratih Asmana Ningrum
EPI_ISL_833494	RS PMI Bogor, Indonesia	Biosafety Level-3 Laboratory, Indonesian Institute of Sciences (LIPI)	Ade Andriani, Anik Budhi Dharmayanthi, Syam Budi Iryanto, Andri Wardiana, Anggia Prasetyoputri, Isa Nuryana, Ahmad Fathoni, Maritsa Nurfatwa, Anky Zannati, Ratih Asmana Ningrum
EPI_ISL_833497	Klinik Apotek Dein, Jakarta, Indonesia	Biosafety Level-3 Laboratory, Indonesian Institute of Sciences (LIPI)	Syam Budi Iryanto, Andri Wardiana, Anggia Prasetyoputri, Anik Budhi Dharmayanthi, Isa Nuryana, Ade Andriani, Ahmad Fathoni, Saiful anwar, Pamella Apriliana, Ratih Asmana Ningrum
EPI_ISL_833504	RS MMC, Jakarta, Indonesia	Biosafety Level-3 Laboratory, Indonesian Institute of Sciences (LIPI)	Isa Nuryana, Anik Budhi Dharmayanthi, Syam Budi Iryanto, Andri Wardiana, Anggia Prasetyoputri, Ade Andriani, Ahmad Fathoni, Ahmad Randy, Listiana Oktavia, Ratih Asmana Ningrum
EPI_ISL_833509	RS Melania, Bogor, Indonesia	Biosafety Level-3 Laboratory, Indonesian Institute of Sciences (LIPI)	Syam Budi Iryanto, Andri Wardiana, Anik Budhi Dharmayanthi, Anggia Prasetyoputri, Isa Nuryana, Ade Andriani, Ahmad Fathoni, Ratih Asmana Ningrum
EPI_ISL_850551	Helix/Illumina	Genomics and Discovery, Respiratory Viruses Branch, Division of Viral Diseases, Centers for Disease Control and Prevention	Peter W. Cook, Dhwani Batra, Ben L. Rambo-Martin Eileen de Feo, Jan Antico, Christine Tran, Matthew Tolentino, Shannon Wickline, Kim Gietzen, Brad Sickler, Jingtao Liu, Eric Allen, Phil Febbo, Summer Galloway, Nicole L. Washington, Simon White, Geraint Levan, Kelly Schiabor Barrett, Elizabeth Cirulli, Alexandre Bolze, Ary Ascencio, Charlotte Rivera-Garcia, Ryan Cho, Jason Nguyen, Sherry Wang, Jim…
EPI_ISL_850750	Helix / Illumina	Genomics and Discovery, Respiratory Viruses Branch, Division of Viral Diseases, Centers for Disease Control and Prevention	Peter W. Cook, Dhwani Batra, Ben L. Rambo-Martin Eileen de Feo, Jan Antico, Christine Tran, Matthew Tolentino, Shannon Wickline, Kim Gietzen, Brad Sickler, Jingtao Liu, Eric Allen, Phil Febbo, Summer Galloway, Nicole L. Washington, Simon White, Geraint Levan, Kelly Schiabor Barrett, Elizabeth Cirulli, Alexandre Bolze, Ary Ascencio, Charlotte Rivera-Garcia, Ryan Cho, Jason Nguyen, Sherry Wang, Jim…
EPI_ISL_860186	Bangalore Medical College and Research Institute	Department of Neurovirology, National Institute of Mental Health and Neurosciences (NIMHANS)	Chitra Pattabiraman, Pramada Prasad, Anson Kunjumon George, Risha Rasheed, Darshan Sreenivas, Nakka Vijay Kiran Reddy, Anita S Desai, V Ravi
EPI_ISL_860192	Railway Hospital	Department of Neurovirology, National Institute of Mental Health and Neurosciences (NIMHANS)	Chitra Pattabiraman, Pramada Prasad, Anson Kunjumon George, Risha Rasheed, Darshan Sreenivas, Nakka Vijay Kiran Reddy, Anita S Desai, V Ravi
EPI_ISL_862040	RSUP Dr. Sardjito	Genetics Working Group (Pokja Genetik) Faculty of Medicine, Public Health and Nursing Universitas Gadjah Mada (FK-KMK UGM); Disease Investigation Center Wates Ministry of Agriculture Indonesia; Department of Microbiology FK-KMK UGM; Laboratorium Diagnostik Yayasan Tahija World Mosquito Program (WMP) Yogyakarta Center for Tropical Medicine FK-KMK UGM; Integrated Research Center FK-KMK UGM; Departm…	Gunadi, Hendra Wibawa, . Marcellus, Mohamad S. Hakim, Edwin W. Daniwijaya, Ludhang P. Rizki, Endah Supriyati, Eggi Arguni, Titik Nuryastuti, Tri Wibawa, Dwi AA Nugrahaningsih, Afiahayati, Siswanto, Kristy Iskandar, Nungki Anggorowati, Ika Trisnawati, Sumardi, Eko Budiono, Bambang Sigit Riyanto, Heni Retnowulan, Munawar Gani, Satria Maulana, Nur Rahmi Ananda, Riat El Khair, Yunika Puspadewi, Osman…
EPI_ISL_862041	RSUP Dr. Sardjito	Genetics Working Group (Pokja Genetik) Faculty of Medicine, Public Health and Nursing Universitas Gadjah Mada (FK-KMK UGM); Disease Investigation Center Wates Ministry of Agriculture Indonesia; Department of Microbiology FK-KMK UGM; Laboratorium Diagnostik Yayasan Tahija World Mosquito Program (WMP) Yogyakarta Center for Tropical Medicine FK-KMK UGM; Integrated Research Center FK-KMK UGM; Departm…	Gunadi, Hendra Wibawa, . Marcellus, Mohamad S. Hakim, Edwin W. Daniwijaya, Ludhang P. Rizki, Endah Supriyati, Eggi Arguni, Titik Nuryastuti, Tri Wibawa, Dwi AA Nugrahaningsih, Afiahayati, Siswanto, Kristy Iskandar, Nungki Anggorowati, Ika Trisnawati, Sumardi, Eko Budiono, Bambang Sigit Riyanto, Heni Retnowulan, Munawar Gani, Satria Maulana, Nur Rahmi Ananda, Riat El Khair, Yunika Puspadewi, Osman…
EPI_ISL_862437	Kurnool Medical College (KMC)	CSIR Institute of Genomics and Integrative Biology	Pallavali Roja Rani, Mohamed Imran, J. Vijaya Lakshmi, Bani Jolly, S. Afsar, Abhinav Jain, Mohit Kumar Divakar, Panyam Suresh, Disha Sharma, Nambi Rajesh, Rahul C Bhoyar, Dasari Ankaiah, Sanaga Shanthi Kumari, Gyan Ranjan, Valluri Anitha Lavanya, Mercy Rophina, S. Umadevi, Paras Sehgal, Avula Renuka Devi, A. Surekha, Pulala Chandra, Rajamadugu Hymavathy, P R Vanaja, Vinod Scaria, Sridhar Sivasubbu
EPI_ISL_862489	Kurnool Medical College (KMC)	CSIR Institute of Genomics and Integrative Biology	Pallavali Roja Rani, Mohamed Imran, J. Vijaya Lakshmi, Bani Jolly, S. Afsar, Abhinav Jain, Mohit Kumar Divakar, Panyam Suresh, Disha Sharma, Nambi Rajesh, Rahul C Bhoyar, Dasari Ankaiah, Sanaga Shanthi Kumari, Gyan Ranjan, Valluri Anitha Lavanya, Mercy Rophina, S. Umadevi, Paras Sehgal, Avula Renuka Devi, A. Surekha, Pulala Chandra, Rajamadugu Hymavathy, P R Vanaja, Vinod Scaria, Sridhar Sivasubbu
EPI_ISL_862498	Kurnool Medical College (KMC)	CSIR Institute of Genomics and Integrative Biology	Pallavali Roja Rani, Mohamed Imran, J. Vijaya Lakshmi, Bani Jolly, S. Afsar, Abhinav Jain, Mohit Kumar Divakar, Panyam Suresh, Disha Sharma, Nambi Rajesh, Rahul C Bhoyar, Dasari Ankaiah, Sanaga Shanthi Kumari, Gyan Ranjan, Valluri Anitha Lavanya, Mercy Rophina, S. Umadevi, Paras Sehgal, Avula Renuka Devi, A. Surekha, Pulala Chandra, Rajamadugu Hymavathy, P R Vanaja, Vinod Scaria, Sridhar Sivasubbu
EPI_ISL_862532	Kurnool Medical College (KMC)	CSIR Institute of Genomics and Integrative Biology	Pallavali Roja Rani, Mohamed Imran, J. Vijaya Lakshmi, Bani Jolly, S. Afsar, Abhinav Jain, Mohit Kumar Divakar, Panyam Suresh, Disha Sharma, Nambi Rajesh, Rahul C Bhoyar, Dasari Ankaiah, Sanaga Shanthi Kumari, Gyan Ranjan, Valluri Anitha Lavanya, Mercy Rophina, S. Umadevi, Paras Sehgal, Avula Renuka Devi, A. Surekha, Pulala Chandra, Rajamadugu Hymavathy, P R Vanaja, Vinod Scaria, Sridhar Sivasubbu
EPI_ISL_862536	Kurnool Medical College (KMC)	CSIR Institute of Genomics and Integrative Biology	Pallavali Roja Rani, Mohamed Imran, J. Vijaya Lakshmi, Bani Jolly, S. Afsar, Abhinav Jain, Mohit Kumar Divakar, Panyam Suresh, Disha Sharma, Nambi Rajesh, Rahul C Bhoyar, Dasari Ankaiah, Sanaga Shanthi Kumari, Gyan Ranjan, Valluri Anitha Lavanya, Mercy Rophina, S. Umadevi, Paras Sehgal, Avula Renuka Devi, A. Surekha, Pulala Chandra, Rajamadugu Hymavathy, P R Vanaja, Vinod Scaria, Sridhar Sivasubbu
EPI_ISL_872189	RSUP Dr. Sardjito	Genetics Working Group (Pokja Genetik) Faculty of Medicine, Public Health and Nursing Universitas Gadjah Mada (FK-KMK UGM); Disease Investigation Center Wates Ministry of Agriculture Indonesia; Department of Microbiology FK-KMK UGM; Laboratorium Diagnostik Yayasan Tahija World Mosquito Program (WMP) Yogyakarta Center for Tropical Medicine FK-KMK UGM; Integrated Research Center FK-KMK UGM; Departm…	Gunadi, Hendra Wibawa, . Marcellus, Mohamad S. Hakim, Edwin W. Daniwijaya, Ludhang P. Rizki, Endah Supriyati, Eggi Arguni, Titik Nuryastuti, Tri Wibawa, Dwi AA Nugrahaningsih, Afiahayati, Siswanto, Kristy Iskandar, Nungki Anggorowati, Ika Trisnawati, Sumardi, Eko Budiono, Bambang Sigit Riyanto, Heni Retnowulan, Munawar Gani, Satria Maulana, Nur Rahmi Ananda, Riat El Khair, Yunika Puspadewi, Osman…
EPI_ISL_875342	Pakistan Institute of Medical Sciences	Department of Virology	Massab Umair, Aamer Ikram, Muhammad Salman, Sana Tamim, Nazish Badar, Adnan Khurshid, Zaira Rahman, Abdul Ahad, Hamza Ahmad
EPI_ISL_875343	Pakistan Institute of Medical Sciences	Department of Virology	Massab Umair, Aamer Ikram, Muhammad Salman, Nazish Badar, Sana Tamim, Adnan Khurshid, Zaira Rahman, Abdul Ahad, Hamza Ahmad
EPI_ISL_875345	Pakistan Institute of Medical Sciences	Department of Virology	Massab Umair, Aamer Ikram, Muhammad Salman, Nazish Badar, Sana Tamim, Adnan Khurshid, Zaira Rahman, Abdul Ahad, Hamza Ahmad
EPI_ISL_877129	Academic Hospital of Gajdah Mada University (RSA UGM)	Genetics Working Group (Pokja Genetik) Faculty of Medicine, Public Health and Nursing Universitas Gadjah Mada (FK-KMK UGM); Disease Investigation Center Wates Ministry of Agriculture Indonesia; Department of Microbiology FK-KMK UGM; Laboratorium Diagnostik Yayasan Tahija World Mosquito Program (WMP) Yogyakarta Center for Tropical Medicine FK-KMK UGM; Integrated Research Center FK-KMK UGM; Departm…	Gunadi, Hendra Wibawa, Marcellus, Mohamad S. Hakim, Edwin W. Daniwijaya, Ludhang P. Rizki, Endah Supriyati, Eggi Arguni, Titik Nuryastuti, Tri Wibawa, Dwi AA Nugrahaningsih, Afiahayati, Siswanto, Kristy Iskandar, Nungki Anggorowati, Dwiki afandy, Dyah Ayu Puspitarani
EPI_ISL_877456	Primasatya Husada Citra Hospital	Institute of Tropical Disease, Universitas Airlangga	Krisnoadi Rahardjo, Aldise M Nastri, Jezzy R Dewantari, Rima R Prasetya, Pudji Djanuartono, Gatot Soegiarto, Laksmi Wulandari, Resti Yudhawati, Soetjipto, Yasuko Mori, Maria I Lusida, Kazufumi Shimizu
EPI_ISL_882770	Darus Syifa' Islamic Hospital	Institute of Tropical Disease, Universitas Airlangga	Aldise M Nastri, Jezzy R Dewantari, Rima R Prasetya, Krisnoadi Rahardjo, HM Faiz, Gatot Soegiarto, Laksmi Wulandari, Resti Yudhawati, Soetjipto, Yasuko Mori, Kazufumi Shimizu, Maria I Lusida
EPI_ISL_886709	Labcorp	Genomics and Discovery, Respiratory Viruses Branch, Division of Viral Diseases, Centers for Disease Control and Prevention	Peter W. Cook,Dhwani Batra,Ben L. Rambo-Martin,Summer Galloway,Brian Krueger,Minoo Agarwal,Eyad Almasri,Debbie Boles,Ayla Burns,Nuthawin Charoensri,Oren Cohen,Susan Countryman,Mary Ann Cristobal,Bobbi Croy,Suzanne Dale,Hrushikesh Deshmukh,Amanda Douglas,Vincent Drouillon,Marcia Eisenberg,Howard Engler,Rama Ghatti,Prashant Gupta,Susan Hicks,Jake Humphrey,Lax Iyer,Manoj Jain,Mohan Kolli,Tim Kuphal,…
EPI_ISL_886789	Labcorp	Genomics and Discovery, Respiratory Viruses Branch, Division of Viral Diseases, Centers for Disease Control and Prevention	Peter W. Cook,Dhwani Batra,Ben L. Rambo-Martin,Summer Galloway,Brian Krueger,Minoo Agarwal,Eyad Almasri,Debbie Boles,Ayla Burns,Nuthawin Charoensri,Oren Cohen,Susan Countryman,Mary Ann Cristobal,Bobbi Croy,Suzanne Dale,Hrushikesh Deshmukh,Amanda Douglas,Vincent Drouillon,Marcia Eisenberg,Howard Engler,Rama Ghatti,Prashant Gupta,Susan Hicks,Jake Humphrey,Lax Iyer,Manoj Jain,Mohan Kolli,Tim Kuphal,…
EPI_ISL_886791	Labcorp	Genomics and Discovery, Respiratory Viruses Branch, Division of Viral Diseases, Centers for Disease Control and Prevention	Peter W. Cook,Dhwani Batra,Ben L. Rambo-Martin,Summer Galloway,Brian Krueger,Minoo Agarwal,Eyad Almasri,Debbie Boles,Ayla Burns,Nuthawin Charoensri,Oren Cohen,Susan Countryman,Mary Ann Cristobal,Bobbi Croy,Suzanne Dale,Hrushikesh Deshmukh,Amanda Douglas,Vincent Drouillon,Marcia Eisenberg,Howard Engler,Rama Ghatti,Prashant Gupta,Susan Hicks,Jake Humphrey,Lax Iyer,Manoj Jain,Mohan Kolli,Tim Kuphal,…
EPI_ISL_886877	Labcorp	Genomics and Discovery, Respiratory Viruses Branch, Division of Viral Diseases, Centers for Disease Control and Prevention	Peter W. Cook,Dhwani Batra,Ben L. Rambo-Martin,Summer Galloway,Brian Krueger,Minoo Agarwal,Eyad Almasri,Debbie Boles,Ayla Burns,Nuthawin Charoensri,Oren Cohen,Susan Countryman,Mary Ann Cristobal,Bobbi Croy,Suzanne Dale,Hrushikesh Deshmukh,Amanda Douglas,Vincent Drouillon,Marcia Eisenberg,Howard Engler,Rama Ghatti,Prashant Gupta,Susan Hicks,Jake Humphrey,Lax Iyer,Manoj Jain,Mohan Kolli,Tim Kuphal,…
EPI_ISL_886922	Labcorp	Genomics and Discovery, Respiratory Viruses Branch, Division of Viral Diseases, Centers for Disease Control and Prevention	Peter W. Cook,Dhwani Batra,Ben L. Rambo-Martin,Summer Galloway,Brian Krueger,Minoo Agarwal,Eyad Almasri,Debbie Boles,Ayla Burns,Nuthawin Charoensri,Oren Cohen,Susan Countryman,Mary Ann Cristobal,Bobbi Croy,Suzanne Dale,Hrushikesh Deshmukh,Amanda Douglas,Vincent Drouillon,Marcia Eisenberg,Howard Engler,Rama Ghatti,Prashant Gupta,Susan Hicks,Jake Humphrey,Lax Iyer,Manoj Jain,Mohan Kolli,Tim Kuphal,…
EPI_ISL_887997	Labcorp	Genomics and Discovery, Respiratory Viruses Branch, Division of Viral Diseases, Centers for Disease Control and Prevention	Peter W. Cook,Dhwani Batra,Ben L. Rambo-Martin,Summer Galloway,Brian Krueger,Minoo Agarwal,Eyad Almasri,Debbie Boles,Ayla Burns,Nuthawin Charoensri,Oren Cohen,Susan Countryman,Mary Ann Cristobal,Bobbi Croy,Suzanne Dale,Hrushikesh Deshmukh,Amanda Douglas,Vincent Drouillon,Marcia Eisenberg,Howard Engler,Rama Ghatti,Prashant Gupta,Susan Hicks,Jake Humphrey,Lax Iyer,Manoj Jain,Mohan Kolli,Tim Kuphal,…
EPI_ISL_888979	RS Bhakti Mulia	Eijkman Institute for Molecular Biology, Ministry of Research and Technology/National Agency for Research and Innovation	Willy Agustine, Edison Johar, Hidayat Trimarsanto, Iskandar Adnan, Lydia V. Panggalo, Sukma Oktavianthi, Frilasita A Yudhaputri, Safarina G Malik, Khin Saw Myint, Amin Soebandrio
EPI_ISL_888981	RS Omni Pulomas	Eijkman Institute for Molecular Biology, Ministry of Research and Technology/National Agency for Research and Innovation	Iskandar Adnan, Lydia V. Panggalo, Sukma Oktavianthi, Willy Agustine, Edison Johar, Hidayat Trimarsanto, Frilasita A Yudhaputri, Safarina G Malik, Khin Saw Myint, Amin Soebandrio
EPI_ISL_888984	RS Hermina Depok	Eijkman Institute for Molecular Biology, Ministry of Research and Technology/National Agency for Research and Innovation	Edison Johar,¬† Frilasita A Yudhaputri, Hidayat Trimarsanto, Iskandar Adnan, Lydia V. Panggalo, Sukma Oktavianthi, Willy Agustine, Safarina G Malik, Khin Saw Myint, Amin Soebandrio
EPI_ISL_888990	RS Pondok Indah Bintaro Jaya	Eijkman Institute for Molecular Biology, Ministry of Research and Technology/National Agency for Research and Innovation	Frilasita A Yudhaputri, Hidayat Trimarsanto, Iskandar Adnan, Lydia V. Panggalo, Sukma Oktavianthi, Willy Agustine, Edison Johar, Safarina G Malik, Khin Saw Myint, Amin Soebandrio
EPI_ISL_888992	RS Mitra Keluarga Gading Serpong	Eijkman Institute for Molecular Biology, Ministry of Research and Technology/National Agency for Research and Innovation	Hidayat Trimarsanto, Iskandar Adnan, Lydia V. Panggalo, Sukma Oktavianthi, Willy Agustine, Edison Johar, Frilasita A Yudhaputri, Safarina G Malik, Khin Saw Myint, Amin Soebandrio
EPI_ISL_888995	RSU Sumber Waras	Eijkman Institute for Molecular Biology, Ministry of Research and Technology/National Agency for Research and Innovation	Lydia V. Panggalo, Sukma Oktavianthi, Willy Agustine, Edison Johar, Hidayat Trimarsanto, Iskandar Adnan, Frilasita A Yudhaputri, Safarina G Malik, Khin Saw Myint, Amin Soebandrio
EPI_ISL_888998	RSUD Cileungsi	Eijkman Institute for Molecular Biology, Ministry of Research and Technology/National Agency for Research and Innovation	Sukma Oktavianthi, Willy Agustine, Edison Johar, Hidayat Trimarsanto, Iskandar Adnan, Lydia V. Panggalo, Frilasita A Yudhaputri, Safarina G Malik, Khin Saw Myint, Amin Soebandrio
EPI_ISL_889016	RS Mitra Husada	Eijkman Institute for Molecular Biology, Ministry of Research and Technology/National Agency for Research and Innovation	Iskandar Adnan, Lydia V. Panggalo, Sukma Oktavianthi, Willy Agustine, Edison Johar, Hidayat Trimarsanto, Frilasita A Yudhaputri, Safarina G Malik, Khin Saw Myint, Amin Soebandrio
EPI_ISL_889018	RSU Medika Dramaga	Eijkman Institute for Molecular Biology, Ministry of Research and Technology/National Agency for Research and Innovation	Lydia V. Panggalo, Sukma Oktavianthi, Willy Agustine, Edison Johar, Hidayat Trimarsanto, Iskandar Adnan, Frilasita A Yudhaputri, Safarina G Malik, Khin Saw Myint, Amin Soebandrio
EPI_ISL_889021	RSIA Kenari Graha Medika	Eijkman Institute for Molecular Biology, Ministry of Research and Technology/National Agency for Research and Innovation	Hidayat Trimarsanto, Iskandar Adnan, Lydia V. Panggalo, Sukma Oktavianthi, Willy Agustine, Edison Johar, Frilasita A Yudhaputri, Safarina G Malik, Khin Saw Myint, Amin Soebandrio
EPI_ISL_893214	Indiana Animal Disease Diagnostic Laboratory	Carpi Laboratory - Purdue University	Jack Dorman, Ilinca I Ciubotariu, Lev Gorenstein, Abebe A Fola, G Kenitra Hendrix, Rebecca P Wilkes, Giovanna Carpi
EPI_ISL_902737	RSA UGM	Genetics Working Group (Pokja Genetik) Faculty of Medicine, Public Health and Nursing Universitas Gadjah Mada (FK-KMK UGM); Disease Investigation Center Wates Ministry of Agriculture Indonesia; Department of Microbiology FK-KMK UGM; Laboratorium Diagnostik Yayasan Tahija World Mosquito Program (WMP) Yogyakarta Center for Tropical Medicine FK-KMK UGM; Integrated Research center FK-KMK UGM; Departm…	Gunadi, Hendra Wibawa, Marcellus, Mohamad S. Hakim, Edwin W. Daniwijaya, Ludhang P. Rizki, Endah Supriyati, Eggi Arguni, Titik Nuryastuti, Tri Wibawa, Dwi AA Nugrahaningsih, Afiahayati, Siswanto, Kristy Iskandar, Nungki Anggorowati, Aditya Rifqi Fauzi, Fadil Fahri
EPI_ISL_902922	Tanjungpura University Hospital	Tanjungpura University Hospital	Andriani; Mahyarudin; Virhan Novianry ; Delima Fajar Liana; Sofi Siti Shofiyah; Puji Astuti; Muhammad Ibnu Kahtan; Ambar Rialita; Eka Ardiani Putri; Wiwik Windarti ; Helmi Sastriawan
EPI_ISL_902968	Clinical Diagnostics Laboratory, Diagnostic & Experimental Pathology, Lilly Research Laboratories	Clinical Diagnostics Laboratory, Diagnostic & Experimental Pathology, Lilly Research Laboratories	Tim Holzer, Mayuri Vaidya, Angie Fulford, Sam McNeely, Rachael Redmond, Phil Ebert, John Calley, Leslie ONeill Reising, Pat Finnegan, Erin Wray, John McElwee, Jeff Fill, Joe Oakley, Andrew Schade
EPI_ISL_902977	Clinical Diagnostics Laboratory, Diagnostic & Experimental Pathology, Lilly Research Laboratories	Clinical Diagnostics Laboratory, Diagnostic & Experimental Pathology, Lilly Research Laboratories	Tim Holzer, Mayuri Vaidya, Angie Fulford, Sam McNeely, Rachael Redmond, Phil Ebert, John Calley, Leslie ONeill Reising, Pat Finnegan, Erin Wray, John McElwee, Jeff Fill, Joe Oakley, Andrew Schade
EPI_ISL_903616	IN State Department of Health Laboratory Services	Genomics and Discovery, Respiratory Viruses Branch, Division of Viral Diseases, Centers for Disease Control and Prevention	Krista Queen, Yan Li, Ying Tao, Jing Zhang, Anna Uehara, Anna Montmayeur, Clinton R. Paden, Peter W. Cook, Rachel Marine, Mili Sheth, Jasmine Padilla, Sarah Nobles, Mark Burroughs, Lori Rowe, Haibin Wang, Ben L. Rambo-Martin, Dhwani Batra, Justin Lee, Suxiang Tong
EPI_ISL_910071	CSIR-Centre for Cellular and Molecular Biology	CSIR-Centre for Cellular and Molecular Biology	Payel Mukherjee,Pratheusa Maccha,Namami Gaur,Lamuk Zaveri,Tulasi Nagabandi,Purushotham Vodnala,Blessy B John,Viswagithe S L,B Himasri,Sofia Banu,Priya Singh,Archana Bharadwaj Siva,Karthik Bharadwaj Tallapaka,Rakesh K Mishra,Divya Tej Sowpati
EPI_ISL_910113	CSIR-Centre for Cellular and Molecular Biology	CSIR-Centre for Cellular and Molecular Biology	Payel Mukherjee,Pratheusa Maccha,Namami Gaur,Lamuk Zaveri,Tulasi Nagabandi,Purushotham Vodnala,Blessy B John,Viswagithe S L,B Himasri,Sofia Banu,Priya Singh,Archana Bharadwaj Siva,Karthik Bharadwaj Tallapaka,Rakesh K Mishra,Divya Tej Sowpati
EPI_ISL_910161	CSIR-Centre for Cellular and Molecular Biology	CSIR-Centre for Cellular and Molecular Biology	Payel Mukherjee,Pratheusa Maccha,Namami Gaur,Lamuk Zaveri,Tulasi Nagabandi,Purushotham Vodnala,Blessy B John,Viswagithe S L,B Himasri,Sofia Banu,Priya Singh,Archana Bharadwaj Siva,Karthik Bharadwaj Tallapaka,Rakesh K Mishra,Divya Tej Sowpati
EPI_ISL_911361	Clinical Diagnostics Laboratory, Diagnostic & Experimental Pathology, Lilly Research Laboratories	Clinical Diagnostics Laboratory, Diagnostic & Experimental Pathology, Lilly Research Laboratories	Tim Holzer, Mayuri Vaidya, Angie Fulford, Sam McNeely, Rachael Redmond, Phil Ebert, John Calley, Leslie ONeill Reising, Pat Finnegan, Erin Wray, John McElwee, Jeff Fill, Joe Oakley, Andrew Schade
EPI_ISL_911421	Clinical Diagnostics Laboratory, Diagnostic & Experimental Pathology, Lilly Research Laboratories	Clinical Diagnostics Laboratory, Diagnostic & Experimental Pathology, Lilly Research Laboratories	Tim Holzer, Mayuri Vaidya, Angie Fulford, Sam McNeely, Rachael Redmond, Phil Ebert, John Calley, Leslie ONeill Reising, Pat Finnegan, Erin Wray, John McElwee, Jeff Fill, Joe Oakley, Andrew Schade
EPI_ISL_911470	Clinical Diagnostics Laboratory, Diagnostic & Experimental Pathology, Lilly Research Laboratories	Clinical Diagnostics Laboratory, Diagnostic & Experimental Pathology, Lilly Research Laboratories	Tim Holzer, Mayuri Vaidya, Angie Fulford, Sam McNeely, Rachael Redmond, Phil Ebert, John Calley, Leslie ONeill Reising, Pat Finnegan, Erin Wray, John McElwee, Jeff Fill, Joe Oakley, Andrew Schade
EPI_ISL_911539	CSIR-IGIB	CSIR-IGIB	Rajesh Pandey, Akshay Kanakan, Janani SV, Ranjeet Maurya, Aparna S Murali, Shweta Sahni, Azka Khan, Partha Chattopadhyay, Priti Devi, Priyanka Mehta, Anil Kumar, Nisha Rawat
EPI_ISL_911554	Clinical Diagnostics Laboratory, Diagnostic & Experimental Pathology, Lilly Research Laboratories	Clinical Diagnostics Laboratory, Diagnostic & Experimental Pathology, Lilly Research Laboratories	Tim Holzer, Mayuri Vaidya, Angie Fulford, Sam McNeely, Rachael Redmond, Phil Ebert, John Calley, Leslie ONeill Reising, Pat Finnegan, Erin Wray, John McElwee, Jeff Fill, Joe Oakley, Andrew Schade
EPI_ISL_911561	Clinical Diagnostics Laboratory, Diagnostic & Experimental Pathology, Lilly Research Laboratories	Clinical Diagnostics Laboratory, Diagnostic & Experimental Pathology, Lilly Research Laboratories	Tim Holzer, Mayuri Vaidya, Angie Fulford, Sam McNeely, Rachael Redmond, Phil Ebert, John Calley, Leslie ONeill Reising, Pat Finnegan, Erin Wray, John McElwee, Jeff Fill, Joe Oakley, Andrew Schade
EPI_ISL_911709	Academic Hospital of Gadjah Mada University (RSA UGM)	Genetics Working Group (Pokja Genetik) Faculty of Medicine, Public Health and Nursing Universitas Gadjah Mada (FK-KMK UGM); Disease Investigation Center Wates Ministry of Agriculture Indonesia; Department of Microbiology FK-KMK UGM; Laboratorium Diagnostik Yayasan Tahija World Mosquito Program (WMP) Yogyakarta Center for Tropical Medicine FK-KMK UGM; Integrated Research center FK-KMK UGM; Departm…	Gunadi, Hendra Wibawa, Marcellus, Mohamad S. Hakim, Edwin W. Daniwijaya, Ludhang P. Rizki, Endah Supriyati, Eggi Arguni, Titik Nuryastuti, Tri Wibawa, Dwi AA Nugrahaningsih, Afiahayati, Siswanto, Kristy Iskandar, Nungki Anggorowati, Dyah Ayu Puspitarani, Dwiki afandy
EPI_ISL_911722	Clinical Diagnostics Laboratory, Diagnostic & Experimental Pathology, Lilly Research Laboratories	Clinical Diagnostics Laboratory, Diagnostic & Experimental Pathology, Lilly Research Laboratories	Tim Holzer, Mayuri Vaidya, Angie Fulford, Sam McNeely, Rachael Redmond, Phil Ebert, John Calley, Leslie ONeill Reising, Pat Finnegan, Erin Wray, John McElwee, Jeff Fill, Joe Oakley, Andrew Schade
EPI_ISL_933575	Medical Research Center, Faculty of Medicine, Syarif Hidayatullah State Islamic University Jakarta	Medical Research Center, Faculty of Medicine, Syarif Hidayatullah State Islamic University Jakarta	Erike A Suwarsono, Chris Adhiyanto, Laifa Hendarmin, Zeti Harriyati, Endah Wulandari, Flori Ratna Sari, Fika Ekayanti, Hari Hendarto
EPI_ISL_933576	Medical Research Center, Faculty of Medicine, Syarif Hidayatullah State Islamic University Jakarta	Medical Research Center, Faculty of Medicine, Syarif Hidayatullah State Islamic University Jakarta	Erike A Suwarsono, Chris Adhiyanto, Laifa Hendarmin, Zeti Harriyati, Endah Wulandari, Flori Ratna Sari, Fika Ekayanti, Hari Hendarto
EPI_ISL_936571	Northwestern Memorial Hospital	Ozer Lab	Ramon Lorenzo-Redondo, Lacy M. Simons, Chad J. Achenbach, Lawrence J. Jennings, Michael G. Ison, Judd F. Hultquist, Egon A. Ozer
EPI_ISL_936607	Northwestern Memorial Hospital	Ozer Lab	Ramon Lorenzo-Redondo, Lacy M. Simons, Chad J. Achenbach, Lawrence J. Jennings, Michael G. Ison, Judd F. Hultquist, Egon A. Ozer
EPI_ISL_936867	Northwestern Memorial Hospital	Ozer Lab	Ramon Lorenzo-Redondo, Lacy M. Simons, Chad J. Achenbach, Lawrence J. Jennings, Michael G. Ison, Judd F. Hultquist, Egon A. Ozer
EPI_ISL_937062	Quest Diagnostics	Quest Diagnostics	Rosenthal,S.H., Gerasimova,A., Kagan,R.M., Anderson, B., Livingston, K.E., Hua, M., Liu Y., Shalhout, D.F., Owen, R., Lacbawan, F.
EPI_ISL_947249	RS Bina Husada Cibinong	Eijkman Institute for Molecular Biology, Ministry of Research and Technology/National Agency for Research and Innovation	Edison Johar,¬† Frilasita A Yudhaputri, Hidayat Trimarsanto, Iskandar Adnan, Lydia V. Panggalo, Sukma Oktavianthi, Willy Agustine, Safarina G Malik, Khin Saw Myint, Amin Soebandrio
EPI_ISL_947278	RS Umum Ciputra Hospital Citragarden City	Eijkman Institute for Molecular Biology, Ministry of Research and Technology/National Agency for Research and Innovation	Hidayat Trimarsanto, Iskandar Adnan, Lydia V. Panggalo, Sukma Oktavianthi, Willy Agustine, Edison Johar, Frilasita A Yudhaputri, Safarina G Malik, Khin Saw Myint, Amin Soebandrio
EPI_ISL_947304	RSU Harapan Bunda	Eijkman Institute for Molecular Biology, Ministry of Research and Technology/National Agency for Research and Innovation	Iskandar Adnan, Lydia V. Panggalo, Sukma Oktavianthi, Willy Agustine, Edison Johar, Hidayat Trimarsanto, Frilasita A Yudhaputri, Safarina G Malik, Khin Saw Myint, Amin Soebandrio
EPI_ISL_947307	RS Sentra Medika Cikarang	Eijkman Institute for Molecular Biology, Ministry of Research and Technology/National Agency for Research and Innovation	Lydia V. Panggalo, Sukma Oktavianthi, Willy Agustine, Edison Johar, Hidayat Trimarsanto, Iskandar Adnan, Frilasita A Yudhaputri, Safarina G Malik, Khin Saw Myint, Amin Soebandrio
EPI_ISL_947322	RS Mitra Keluarga Kelapa Gading	Eijkman Institute for Molecular Biology, Ministry of Research and Technology/National Agency for Research and Innovation	Sukma Oktavianthi, Willy Agustine, Edison Johar, Hidayat Trimarsanto, Iskandar Adnan, Lydia V. Panggalo, Frilasita A Yudhaputri, Safarina G Malik, Khin Saw Myint, Amin Soebandrio
EPI_ISL_947323	RS Siloam Kebon Jeruk	Eijkman Institute for Molecular Biology, Ministry of Research and Technology/National Agency for Research and Innovation	Sukma Oktavianthi, Willy Agustine, Edison Johar, Hidayat Trimarsanto, Iskandar Adnan, Lydia V. Panggalo, Frilasita A Yudhaputri, Safarina G Malik, Khin Saw Myint, Amin Soebandrio
EPI_ISL_947329	RSU Bunda Mulia	Eijkman Institute for Molecular Biology, Ministry of Research and Technology/National Agency for Research and Innovation	Willy Agustine, Edison Johar, Hidayat Trimarsanto, Iskandar Adnan, Lydia V. Panggalo, Sukma Oktavianthi, Frilasita A Yudhaputri, Safarina G Malik, Khin Saw Myint, Amin Soebandrio
EPI_ISL_953427	National Institute of Health Research and Development	National Institute of Health Research and Development	Subangkit, Hana Apsari Pawestri, Kartika Dewi Puspa, Arie Ardiansyah Nugraha, Hartanti Dian Ikawati, Krisna Nur Andriana Pangesti, Yuni Rukminiati, Ririn Ramadhany, Agustiningsih, Kindi Adam, Holy Arif Wibowo, Triyani Soekarso, Ni Ketut Susilarini, Nurika Hariastuti, Ully Alfi Nikmah, Reni Herman, Nike Susanti, Herna, Tati Febriyanti, Natalie Laurencia Kipuw, Fauzul Muna, Irene Lorinda Indalao, N…
EPI_ISL_955212	Indiana Animal Disease Diagnostic Laboratory	Carpi Laboratory - Purdue University	Jack Dorman, Ilinca I Ciubotariu, Lev Gorenstein, Abebe A Fola, G Kenitra Hendrix, Rebecca P Wilkes, Giovanna Carpi
EPI_ISL_956274	RSUD Sidoarjo	Institute of Tropical Disease, Universitas Airlangga	Rima R Prasetya, Krisnoadi Rahardjo, Aldise M Nastri, Jezzy R Dewantari, Atok Irawan, Gatot Soegiarto, Laksmi Wulandari, Resti Yudhawati, Soetjipto, Yasuko Mori, Maria I Lusida, Kazufumi Shimizu
EPI_ISL_956281	Siti Khodijah Hospital	Institute of Tropical Disease, Universitas Airlangga	Maria I Lusida, Krisnoadi Rahardjo, Aldise M Nastri, Jezzy R Dewantari, Rima R Prasetya, Muhammad Hamdan, Gatot Soegiarto, Laksmi Wulandari, Resti Yudhawati, Soetjipto, Yasuko Mori, Kazufumi Shimizu
EPI_ISL_956316	Institute of Tropical Disease	Institute of Tropical Disease, Universitas Airlangga	Krisnoadi Rahardjo, Aldise M Nastri, Jezzy R Dewantari, Rima R Prasetya, Gatot Soegiarto, Laksmi Wulandari, Resti Yudhawati, Yasuko Mori, Soetjipto, Kazufumi Shimizu, Maria I Lusida
EPI_ISL_966690	Helix/Illumina	Respiratory Viruses Branch, Division of Viral Diseases, Centers for Disease Control and Prevention	Peter W. Cook,Dakota Howard,Dhwani Batra,Ben L. Rambo-Martin,Eileen de Feo,Jan Antico,Christine Tran,Matthew Tolentino,Shannon Wickline,Kim Gietzen,Brad Sickler,Jingtao Liu,Eric Allen,Phil Febbo,Summer Galloway,Nicole L. Washington,Simon White,Geraint Levan,Kelly Schiabor Barrett,Elizabeth Cirulli,Alexandre Bolze,Ary Ascencio,Charlotte Rivera-Garcia,Ryan Cho,Jason Nguyen,Sherry Wang,Jimmy Ramirez…
EPI_ISL_967127	Helix/Illumina	Respiratory Viruses Branch, Division of Viral Diseases, Centers for Disease Control and Prevention	Peter W. Cook,Dakota Howard,Dhwani Batra,Ben L. Rambo-Martin,Eileen de Feo,Jan Antico,Christine Tran,Matthew Tolentino,Shannon Wickline,Kim Gietzen,Brad Sickler,Jingtao Liu,Eric Allen,Phil Febbo,Summer Galloway,Nicole L. Washington,Simon White,Geraint Levan,Kelly Schiabor Barrett,Elizabeth Cirulli,Alexandre Bolze,Ary Ascencio,Charlotte Rivera-Garcia,Ryan Cho,Jason Nguyen,Sherry Wang,Jimmy Ramirez…
EPI_ISL_967520	Helix/Illumina	Respiratory Viruses Branch, Division of Viral Diseases, Centers for Disease Control and Prevention	Peter W. Cook,Dakota Howard,Dhwani Batra,Ben L. Rambo-Martin,Eileen de Feo,Jan Antico,Christine Tran,Matthew Tolentino,Shannon Wickline,Kim Gietzen,Brad Sickler,Jingtao Liu,Eric Allen,Phil Febbo,Summer Galloway,Nicole L. Washington,Simon White,Geraint Levan,Kelly Schiabor Barrett,Elizabeth Cirulli,Alexandre Bolze,Ary Ascencio,Charlotte Rivera-Garcia,Ryan Cho,Jason Nguyen,Sherry Wang,Jimmy Ramirez…
EPI_ISL_967868	Helix/Illumina	Respiratory Viruses Branch, Division of Viral Diseases, Centers for Disease Control and Prevention	Peter W. Cook,Dakota Howard,Dhwani Batra,Ben L. Rambo-Martin,Eileen de Feo,Jan Antico,Christine Tran,Matthew Tolentino,Shannon Wickline,Kim Gietzen,Brad Sickler,Jingtao Liu,Eric Allen,Phil Febbo,Summer Galloway,Nicole L. Washington,Simon White,Geraint Levan,Kelly Schiabor Barrett,Elizabeth Cirulli,Alexandre Bolze,Ary Ascencio,Charlotte Rivera-Garcia,Ryan Cho,Jason Nguyen,Sherry Wang,Jimmy Ramirez…
EPI_ISL_984277	National Institute of Health Research and Development	National Institute of Health Research and Development	Kindi Adam, Holy Arif Wibowo, Ririn Ramadhany, Yuni Rukminiati, Agustiningsih, Hana Apsari Pawestri, Subangkit, Kartika Dewi Puspa, Arie Ardiansyah Nugraha, Hartanti Dian Ikawati, Krisna Nur Andriana Pangesti, Ni Ketut Susilarini, Nur Ika Hariastuti, Uly Alfi Nikmah, Mursinah, Asri Febriyani, Reni Herman, Nike Susanti, Herna, Tati Febriyanti, Natalie Laurencia Kipuw, Fauzul Muna, Irene Lorinda In…
EPI_ISL_985397	RSUD Dr. Tjitrowardojo	Genetics Working Group (Pokja Genetik) Faculty of Medicine, Public Health and Nursing Universitas Gadjah Mada (FK-KMK UGM); Disease Investigation Center Wates Ministry of Agriculture Indonesia; Department of Microbiology FK-KMK UGM; Laboratorium Diagnostik Yayasan Tahija World Mosquito Program (WMP) Yogyakarta Center for Tropical Medicine FK-KMK UGM; Integrated Research Center FK-KMK UGM; Departm…	Gunadi, Hendra Wibawa, Marcellus, Mohamad S. Hakim, Edwin W. Daniwijaya, Ludhang P. Rizki, Endah Supriyati, Eggi Arguni, Titik Nuryastuti, Tri Wibawa, Dwi AA Nugrahaningsih, Afiahayati, Siswanto, Kristy Iskandar, Nungki Anggorowati, Irene, Indaryati, Havid Setyawan, Arry Setyowati, Chusni Mubarakh, Try Nirmala Sari, Untung Riawan, William Widitjiarso
EPI_ISL_995694	KEMPEGOWDA INTERNATIONAL AIRPORT	Department of Neurovirology, National Institute of Mental Health and Neurosciences (NIMHANS)	Chitra Pattabiraman, Pramada Prasad, Anson Kunjumon George, Risha Rasheed, Darshan Sreenivas, Nakka Vijay Kiran Reddy, Anita S Desai, V Ravi
EPI_ISL_995702	RAILWAY HOSPITAL	Department of Neurovirology, National Institute of Mental Health and Neurosciences (NIMHANS)	Chitra Pattabiraman, Pramada Prasad, Anson Kunjumon George, Risha Rasheed, Darshan Sreenivas, Nakka Vijay Kiran Reddy, Anita S Desai, V Ravi
EPI_ISL_995712	BANGALORE MEDICAL COLLEGE AND RESEARCH INSTITUTE	Department of Neurovirology, National Institute of Mental Health and Neurosciences (NIMHANS)	Chitra Pattabiraman, Pramada Prasad, Anson Kunjumon George, Risha Rasheed, Darshan Sreenivas, Nakka Vijay Kiran Reddy, Anita S Desai, V Ravi
EPI_ISL_995729	BBMP Urban PHC	Department of Neurovirology, National Institute of Mental Health and Neurosciences (NIMHANS)	Chitra Pattabiraman, Pramada Prasad, Anson Kunjumon George, Harsha.P.K, Risha Rasheed, Darshan Sreenivas, Nakka Vijay Kiran Reddy, Anita S Desai, V Ravi
EPI_ISL_995745	Jayanagar General Hospital	Department of Neurovirology, National Institute of Mental Health and Neurosciences (NIMHANS)	Chitra Pattabiraman, Pramada Prasad, Anson Kunjumon George, Harsha.P.K, Risha Rasheed, Darshan Sreenivas, Nakka Vijay Kiran Reddy, Anita S Desai, V Ravi
EPI_ISL_995753	RAILWAY HOSPITAL	Department of Neurovirology, National Institute of Mental Health and Neurosciences (NIMHANS)	Chitra Pattabiraman, Pramada Prasad, Anson Kunjumon George, Harsha.P.K, Risha Rasheed, Darshan Sreenivas, Nakka Vijay Kiran Reddy, Anita S Desai, V Ravi
EPI_ISL_995763	BANGALORE MEDICAL COLLEGE AND RESEARCH INSTITUTE	Department of Neurovirology, National Institute of Mental Health and Neurosciences (NIMHANS)	Chitra Pattabiraman, Pramada Prasad, Anson Kunjumon George, Risha Rasheed, Darshan Sreenivas, Nakka Vijay Kiran Reddy, Anita S Desai, V Ravi
